# Supplementary material for: 2-(Prop-2-en­yl)-1,2-benzisothia­zol-3(2H)-one 1,1-dioxide
Source: Acta Crystallogr Sect E Struct Rep Online. 2009 May 7;65(Pt 6):o1236. doi: 10.1107/S1600536809016328 (PMC2969636; doi:10.1107/S1600536809016328)
Supplement: Supplementary file 2 [file e-65-o1236-Isup2.hkl]

# 
# h,k,l, Fc-squared, Fo-squared, sigma(Fo-squared) and status flag 
# 
data_I
_shelx_title ' HMQ1_0m in P-1' 
_shelx_refln_list_code          4 
_shelx_F_calc_maximum       84.63 
_exptl_crystal_F_000       232.00 
_reflns_d_resolution_high  0.7692 
 
loop_ 
 _symmetry_equiv_pos_as_xyz 
 'x, y, z' 
 '-x, -y, -z' 
 
_cell_length_a     7.2169 
_cell_length_b     7.8347 
_cell_length_c    10.3849 
_cell_angle_alpha 105.530 
_cell_angle_beta   91.586 
_cell_angle_gamma 112.047 
 
_shelx_F_squared_multiplier     1.000 
 
loop_ 
 _refln_index_h 
 _refln_index_k 
 _refln_index_l 
 _refln_F_squared_calc 
 _refln_F_squared_meas 
 _refln_F_squared_sigma 
 _refln_observed_status 
   1   0   0     1746.45     1733.99     17.77 o 
   2   0   0     3928.29     4154.48     42.04 o 
   3   0   0      125.77      147.98      2.01 o 
   4   0   0       23.56       21.72      0.78 o 
   5   0   0      102.74       97.91      2.78 o 
   6   0   0       46.44       51.56      3.05 o 
   7   0   0       13.66       11.93      1.99 o 
   8   0   0        0.41        1.25      1.24 o 
  -8   1   0        0.00        0.36      0.82 o 
  -7   1   0        0.24       -0.19      0.82 o 
  -6   1   0       41.21       44.04      2.77 o 
  -5   1   0       51.43       55.07      1.33 o 
  -4   1   0      120.49      125.62      1.88 o 
  -3   1   0      826.27      885.01      9.29 o 
  -2   1   0      163.62      153.02      1.91 o 
  -1   1   0     3267.93     3152.84     34.75 o 
   0   1   0     1219.30     1169.55     48.88 o 
   1   1   0      486.98      473.99      4.95 o 
   2   1   0       17.25       14.48      0.46 o 
   3   1   0      147.20      148.66      2.26 o 
   4   1   0       67.40       63.63      1.52 o 
   5   1   0       21.64       16.32      1.05 o 
   6   1   0       18.21       16.64      1.32 o 
   7   1   0        0.39        0.16      1.18 o 
   8   1   0       11.66       11.44      2.22 o 
  -9   2   0        0.05        0.91      1.02 o 
  -8   2   0        0.15        0.88      0.80 o 
  -7   2   0        6.62        6.47      1.02 o 
  -6   2   0        0.01        0.02      0.51 o 
  -5   2   0       16.72       14.35      0.78 o 
  -4   2   0       13.06       11.48      0.61 o 
  -3   2   0       35.00       22.84      0.58 o 
  -2   2   0       10.16       13.87      0.39 o 
  -1   2   0      147.62      159.97      2.07 o 
   0   2   0      646.12      676.03      7.03 o 
   1   2   0       34.77       37.21      0.65 o 
   2   2   0       18.25       24.27      0.77 o 
   3   2   0       87.71       84.39      1.71 o 
   4   2   0       32.29       30.61      3.10 o 
   5   2   0        0.00        0.19      0.61 o 
   6   2   0       13.85       13.42      1.83 o 
   7   2   0       10.21       10.83      1.92 o 
  -9   3   0        2.75        4.53      1.81 o 
  -8   3   0       19.79       18.43      1.60 o 
  -7   3   0        0.86        1.38      0.75 o 
  -6   3   0      187.69      185.49      3.96 o 
  -5   3   0      246.74      245.44      5.25 o 
  -4   3   0        5.71        5.60      0.43 o 
  -3   3   0       95.11       88.81      1.91 o 
  -2   3   0       34.71       30.35      0.70 o 
  -1   3   0     1011.93     1025.76     12.37 o 
   0   3   0     1588.04     1630.69     21.89 o 
   1   3   0        9.18        7.97      0.48 o 
   2   3   0      233.66      239.31      3.69 o 
   3   3   0       17.34       16.97      0.95 o 
   4   3   0       19.16       16.43      0.99 o 
   5   3   0       36.09       37.02      2.62 o 
   6   3   0       22.70       16.93      2.09 o 
   7   3   0        1.52        3.16      1.49 o 
  -9   4   0        5.47        1.59      1.55 o 
  -8   4   0        0.07       -0.69      0.69 o 
  -7   4   0       16.28       15.81      3.26 o 
  -6   4   0       60.06       56.32      1.58 o 
  -5   4   0      280.41      278.20      4.49 o 
  -4   4   0      126.03      122.18      2.21 o 
  -3   4   0      173.85      169.26      2.70 o 
  -2   4   0      495.42      529.70      8.55 o 
  -1   4   0      488.43      511.55      7.08 o 
   0   4   0        0.23       -0.19      0.19 o 
   1   4   0       28.71       34.85      0.96 o 
   2   4   0        5.06        4.13      0.74 o 
   3   4   0       11.27       13.16      0.83 o 
   4   4   0       25.48       24.82      2.02 o 
   5   4   0        4.92        2.61      1.25 o 
   6   4   0        2.98        0.81      1.29 o 
  -9   5   0        0.31       -0.82      1.27 o 
  -8   5   0        1.40        1.65      1.18 o 
  -7   5   0       33.88       30.46      2.48 o 
  -6   5   0       71.69       73.14      3.27 o 
  -5   5   0        2.71        2.01      0.50 o 
  -4   5   0        5.26        6.90      0.57 o 
  -3   5   0      180.13      180.22      2.88 o 
  -2   5   0      426.87      431.30      6.11 o 
  -1   5   0        7.07        6.57      0.38 o 
   0   5   0       22.66       22.49      0.69 o 
   1   5   0        3.44        2.38      0.37 o 
   2   5   0       26.81       27.31      1.44 o 
   3   5   0       59.26       61.42      2.40 o 
   4   5   0        7.21        8.75      1.51 o 
   5   5   0        0.46        2.25      1.29 o 
  -9   6   0        3.90        4.20      1.74 o 
  -8   6   0       44.57       44.01      3.20 o 
  -7   6   0        4.44        5.00      1.15 o 
  -6   6   0       73.54       82.00      2.92 o 
  -5   6   0       20.78       20.78      1.29 o 
  -4   6   0       29.00       28.52      1.50 o 
  -3   6   0       13.89       15.38      0.65 o 
  -2   6   0      223.94      208.54      3.56 o 
  -1   6   0       18.40       15.41      0.78 o 
   0   6   0       38.33       38.88      1.54 o 
   1   6   0       70.34       66.93      2.24 o 
   2   6   0       44.43       46.89      2.01 o 
   3   6   0        0.30        0.74      0.95 o 
   4   6   0        2.52        2.25      1.23 o 
  -8   7   0        0.03       -0.47      1.09 o 
  -7   7   0       38.97       39.71      2.20 o 
  -6   7   0       21.14       25.20      2.16 o 
  -5   7   0        1.58        0.33      0.77 o 
  -4   7   0        0.84       -0.12      0.54 o 
  -3   7   0        1.13        1.43      0.55 o 
  -2   7   0        3.39        4.55      0.70 o 
  -1   7   0        5.73        5.05      0.74 o 
   0   7   0       16.75       15.38      1.12 o 
   1   7   0       41.18       39.82      1.83 o 
   2   7   0        0.82        1.81      1.01 o 
   3   7   0       10.06       12.32      1.72 o 
  -8   8   0        3.35        1.23      1.33 o 
  -7   8   0        7.71        8.92      1.31 o 
  -6   8   0       18.71       17.62      1.86 o 
  -5   8   0        4.87        6.46      0.99 o 
  -4   8   0       20.56       21.69      1.32 o 
  -3   8   0       34.32       35.41      1.58 o 
  -2   8   0       14.99       16.82      1.15 o 
  -1   8   0        5.25        4.67      0.82 o 
   0   8   0        0.00       -0.60      0.60 o 
   1   8   0        1.09       -0.05      0.91 o 
  -6   9   0        0.56        2.01      1.21 o 
  -5   9   0        0.93        1.26      0.93 o 
  -4   9   0        1.43        0.53      0.69 o 
  -3   9   0       17.97       21.29      1.91 o 
  -2   9   0       16.84       16.04      1.23 o 
  -1   9   0        0.00        0.49      0.75 o 
   0   9   0        6.52        7.35      1.26 o 
   0  -9   1       20.21       23.58      2.36 o 
   1  -9   1       26.09       28.37      1.92 o 
   2  -9   1        0.61        0.65      0.61 o 
   3  -9   1        1.57        1.05      0.63 o 
   4  -9   1        2.11        1.85      0.70 o 
   5  -9   1       10.95       11.70      1.11 o 
   6  -9   1       33.88       35.38      2.48 o 
   7  -9   1        7.67       12.38      1.42 o 
  -2  -8   1        1.37        1.55      1.02 o 
  -1  -8   1        1.70        2.22      0.83 o 
   0  -8   1        0.69        0.87      2.38 o 
   1  -8   1       26.14       28.15      1.36 o 
   2  -8   1       14.68       15.54      1.00 o 
   3  -8   1        6.08        6.64      0.92 o 
   4  -8   1        7.30        8.25      0.85 o 
   5  -8   1        8.06       13.08      1.07 o 
   6  -8   1       11.60       10.66      1.51 o 
   7  -8   1        3.63        4.81      1.13 o 
   8  -8   1        0.14        1.22      1.19 o 
  -3  -7   1       19.32       20.71      1.97 o 
  -2  -7   1       26.57       23.96      1.51 o 
  -1  -7   1        0.32        0.17      0.63 o 
   0  -7   1       45.11       44.64      3.75 o 
   1  -7   1       40.12       35.97      1.35 o 
   2  -7   1        9.41        9.86      0.95 o 
   3  -7   1       12.87       11.92      0.84 o 
   4  -7   1       48.33       45.69      1.71 o 
   5  -7   1       48.59       53.06      2.03 o 
   6  -7   1       18.74       16.76      1.14 o 
   7  -7   1       44.06       46.99      2.33 o 
   8  -7   1        0.77        1.16      1.21 o 
  -4  -6   1       23.38       29.04      2.46 o 
  -3  -6   1       52.10       53.10      2.26 o 
  -2  -6   1       25.39       24.31      1.40 o 
  -1  -6   1       20.80       22.06      1.23 o 
   0  -6   1      289.56      277.30      7.40 o 
   1  -6   1      154.55      151.38      2.79 o 
   2  -6   1       18.57       19.26      1.21 o 
   3  -6   1       18.76       20.80      0.64 o 
   4  -6   1      175.64      172.90      3.29 o 
   5  -6   1       76.78       79.33      2.51 o 
   6  -6   1      275.65      275.28      5.87 o 
   7  -6   1       23.07       24.21      1.75 o 
   8  -6   1        1.58        0.18      1.08 o 
   9  -6   1        5.07        2.92      1.60 o 
  -5  -5   1       10.63       12.38      1.83 o 
  -4  -5   1       26.92       26.70      2.22 o 
  -3  -5   1        6.62        5.43      0.93 o 
  -2  -5   1        1.84        3.20      0.88 o 
  -1  -5   1        6.47        7.33      0.42 o 
   0  -5   1      115.34      118.43      2.24 o 
   1  -5   1      265.40      273.25      4.55 o 
   2  -5   1      438.72      434.81      8.31 o 
   3  -5   1        7.26        8.04      0.50 o 
   4  -5   1      373.73      363.33      6.26 o 
   5  -5   1       74.81       77.20      1.56 o 
   6  -5   1       16.34       16.64      0.90 o 
   7  -5   1       10.77       12.85      1.42 o 
   8  -5   1        0.73        2.05      1.30 o 
   9  -5   1        5.73        3.84      1.64 o 
  -6  -4   1        1.85        1.01      1.18 o 
  -5  -4   1        0.75        1.34      1.06 o 
  -4  -4   1        0.97        0.31      1.44 o 
  -3  -4   1       12.64       11.46      2.01 o 
  -2  -4   1        7.32        7.84      0.59 o 
  -1  -4   1       69.01       74.20      1.34 o 
   0  -4   1       37.86       43.74      0.97 o 
   1  -4   1       93.81      106.87      1.89 o 
   2  -4   1        6.24       11.15      0.48 o 
   3  -4   1      151.83      162.47      2.97 o 
   4  -4   1      392.68      396.13      5.23 o 
   5  -4   1       28.08       27.16      1.05 o 
   6  -4   1       32.29       36.57      1.30 o 
   7  -4   1       10.36       10.97      1.19 o 
   8  -4   1        0.86        1.45      1.23 o 
   9  -4   1        1.78        1.58      1.52 o 
  -7  -3   1        3.99        3.00      1.50 o 
  -6  -3   1        3.16        1.14      1.16 o 
  -5  -3   1       22.39       18.97      1.91 o 
  -4  -3   1        8.94       12.06      0.86 o 
  -3  -3   1        7.39        7.93      0.69 o 
  -2  -3   1       96.20      104.52      2.15 o 
  -1  -3   1       69.32       68.80      1.08 o 
   0  -3   1      160.38      162.57      2.35 o 
   1  -3   1      159.05      167.01      3.35 o 
   2  -3   1      184.23      147.39      2.22 o 
   3  -3   1      245.92      254.84      3.79 o 
   4  -3   1       80.49       87.07      1.55 o 
   5  -3   1       36.18       41.90      1.23 o 
   6  -3   1      130.23      136.24      3.15 o 
   7  -3   1       11.16       13.36      1.25 o 
   8  -3   1        0.03       -0.71      0.72 o 
   9  -3   1        1.00        4.24      1.79 o 
  -7  -2   1        0.01        1.69      1.22 o 
  -6  -2   1        8.87        8.75      1.57 o 
  -5  -2   1       78.39       72.75      2.32 o 
  -4  -2   1      122.69      119.62      3.03 o 
  -3  -2   1        0.84        1.01      0.30 o 
  -2  -2   1      146.85      145.23      2.08 o 
  -1  -2   1       73.98       75.44      1.59 o 
   0  -2   1        2.85        3.51      0.21 o 
   1  -2   1     1910.66     2049.20     27.73 o 
   2  -2   1      660.25      668.18      7.48 o 
   3  -2   1       22.80       30.43      0.74 o 
   4  -2   1      468.35      446.24      8.12 o 
   5  -2   1       83.84       91.53      1.96 o 
   6  -2   1        0.47        1.07      0.54 o 
   7  -2   1        5.31        5.94      1.00 o 
   8  -2   1        1.37        1.67      0.90 o 
   9  -2   1        0.79        1.43      1.11 o 
  -8  -1   1        1.23        2.02      1.53 o 
  -7  -1   1        0.44        0.69      1.05 o 
  -6  -1   1       35.74       36.60      1.83 o 
  -5  -1   1       79.76       79.36      2.20 o 
  -4  -1   1        0.02       -0.31      0.34 o 
  -3  -1   1       69.45       75.78      1.23 o 
  -2  -1   1       36.93       37.08      0.64 o 
  -1  -1   1     7033.55     6637.29     67.92 o 
   1  -1   1     1116.17     1093.73     17.39 o 
   2  -1   1        0.07        0.39      0.21 o 
   3  -1   1      380.20      358.56      4.69 o 
   4  -1   1      279.53      258.89      3.67 o 
   5  -1   1       16.75       17.45      0.84 o 
   6  -1   1        4.97        2.76      0.91 o 
   7  -1   1        0.00        0.43      0.65 o 
   8  -1   1        7.57        6.98      1.25 o 
  -8   0   1        1.92        3.43      1.49 o 
  -7   0   1        9.16        9.63      1.20 o 
  -6   0   1        0.05       -0.58      0.58 o 
  -5   0   1        7.26        9.28      0.65 o 
  -4   0   1      480.92      524.88      6.87 o 
  -3   0   1      146.80      121.99      1.71 o 
  -2   0   1     7162.21     7003.35     70.90 o 
  -1   0   1     1727.63     1728.83     17.68 o 
   1   0   1     1541.52     1573.13     17.27 o 
   2   0   1       39.50       32.05      0.73 o 
   3   0   1        6.02        7.68      0.45 o 
   4   0   1       22.23       14.99      0.67 o 
   5   0   1       77.66       71.06      1.79 o 
   6   0   1        3.03        1.93      0.75 o 
   7   0   1       42.24       41.99      2.13 o 
   8   0   1       13.72       16.44      2.36 o 
  -8   1   1        7.62        8.43      1.27 o 
  -7   1   1        0.46       -0.05      0.65 o 
  -6   1   1       15.48       13.20      1.59 o 
  -5   1   1        4.22        3.36      0.46 o 
  -4   1   1        1.87        1.42      0.34 o 
  -3   1   1      221.06      223.78      2.82 o 
  -2   1   1      137.93      136.19      1.90 o 
  -1   1   1      168.04      163.57      3.37 o 
   0   1   1        0.32       -0.14      0.14 o 
   1   1   1      671.35      684.87      7.67 o 
   2   1   1      304.99      263.66      3.23 o 
   3   1   1      244.60      241.54      3.41 o 
   4   1   1       12.99       12.76      1.03 o 
   5   1   1        0.40        0.65      0.61 o 
   6   1   1       37.88       38.37      1.98 o 
   7   1   1        9.94        9.70      1.77 o 
   8   1   1        0.84        2.15      1.53 o 
  -9   2   1        7.86        8.26      1.47 o 
  -8   2   1        4.10        4.26      1.10 o 
  -7   2   1       48.27       47.81      2.19 o 
  -6   2   1      140.87      141.89      3.28 o 
  -5   2   1       37.47       35.16      1.03 o 
  -4   2   1       11.75       12.02      0.62 o 
  -3   2   1        1.61        2.87      0.30 o 
  -2   2   1      146.59      135.45      1.75 o 
  -1   2   1     1011.95     1075.07     13.05 o 
   0   2   1     1571.78     1534.36     16.88 o 
   1   2   1       10.40        9.63      0.40 o 
   2   2   1        6.26        5.84      0.57 o 
   3   2   1        2.24        2.03      0.44 o 
   4   2   1      181.30      176.23      4.30 o 
   5   2   1       87.38       85.67      2.86 o 
   6   2   1        2.48        1.46      1.17 o 
   7   2   1        0.63        1.58      1.34 o 
  -9   3   1        1.59        0.40      1.03 o 
  -8   3   1       29.47       30.80      1.99 o 
  -7   3   1       39.12       39.66      2.35 o 
  -6   3   1       12.89       16.60      1.11 o 
  -5   3   1       44.63       44.40      1.16 o 
  -4   3   1       89.73       98.23      2.03 o 
  -3   3   1       28.18       31.76      0.76 o 
  -2   3   1     1456.30     1539.04     18.65 o 
  -1   3   1      271.59      255.60      3.33 o 
   0   3   1      126.47      140.92      4.41 o 
   1   3   1       66.71       76.90      1.49 o 
   2   3   1       37.91       40.95      1.24 o 
   3   3   1       24.08       28.66      1.42 o 
   4   3   1       70.05       68.57      2.05 o 
   5   3   1       35.93       38.42      2.77 o 
   6   3   1        0.11        1.56      1.26 o 
  -9   4   1        1.09        1.12      1.37 o 
  -8   4   1       11.99       12.52      1.53 o 
  -7   4   1       13.42       15.31      1.32 o 
  -6   4   1        2.13        2.75      0.67 o 
  -5   4   1        4.10        3.77      0.58 o 
  -4   4   1       55.75       59.69      1.46 o 
  -3   4   1      231.64      225.03      3.52 o 
  -2   4   1       16.62       18.84      0.75 o 
  -1   4   1      153.73      179.10      5.56 o 
   0   4   1       12.42       12.92      0.89 o 
   1   4   1        0.30        0.04      0.28 o 
   2   4   1        4.59        4.37      0.48 o 
   3   4   1        1.94        2.37      0.82 o 
   4   4   1        2.43        1.26      1.09 o 
   5   4   1        0.27        0.77      1.13 o 
   6   4   1       13.31       10.54      1.96 o 
  -9   5   1       10.40        8.21      1.97 o 
  -8   5   1        2.77        1.95      1.26 o 
  -7   5   1       13.29       15.71      1.98 o 
  -6   5   1       41.10       45.75      1.71 o 
  -5   5   1       48.48       48.43      1.54 o 
  -4   5   1      105.84      110.24      2.12 o 
  -3   5   1       52.12       47.83      1.36 o 
  -2   5   1      101.90       99.41      1.82 o 
  -1   5   1      250.38      247.01      3.79 o 
   0   5   1       98.03       98.38      1.85 o 
   1   5   1       51.13       49.50      4.39 o 
   2   5   1        0.10        0.66      0.68 o 
   3   5   1        6.13        4.28      1.20 o 
   4   5   1       13.13       13.60      1.81 o 
   5   5   1       16.11       18.59      2.26 o 
  -9   6   1        0.72        1.91      1.44 o 
  -8   6   1       54.37       45.28      3.28 o 
  -7   6   1       11.16        9.86      1.65 o 
  -6   6   1       32.26       29.84      2.35 o 
  -5   6   1       50.01       50.59      2.06 o 
  -4   6   1      212.09      207.55      5.00 o 
  -3   6   1        0.93        0.81      0.43 o 
  -2   6   1      101.50      101.21      2.76 o 
  -1   6   1      162.59      154.13      5.39 o 
   0   6   1       73.12       71.48      2.32 o 
   1   6   1        0.23        0.47      1.24 o 
   2   6   1        9.05        9.37      1.15 o 
   3   6   1        3.87        3.25      1.23 o 
   4   6   1        3.82        5.05      1.47 o 
  -8   7   1        2.79        3.20      1.44 o 
  -7   7   1        0.15        0.94      1.03 o 
  -6   7   1        0.42        0.33      1.00 o 
  -5   7   1        0.13        0.29      0.64 o 
  -4   7   1        0.08       -0.31      0.60 o 
  -3   7   1        0.25        0.17      0.57 o 
  -2   7   1       28.23       29.51      1.44 o 
  -1   7   1       19.75       15.27      1.14 o 
   0   7   1        0.93        0.21      1.04 o 
   1   7   1        9.60        9.12      1.12 o 
   2   7   1        1.53        4.16      1.24 o 
   3   7   1        0.87        1.64      1.18 o 
  -7   8   1        0.65       -0.99      1.04 o 
  -6   8   1        4.71        8.69      1.54 o 
  -5   8   1       28.04       25.99      2.12 o 
  -4   8   1       15.97       17.91      1.65 o 
  -3   8   1        0.01       -1.33      1.47 o 
  -2   8   1        2.42        3.23      0.79 o 
  -1   8   1        3.53        3.36      0.85 o 
   0   8   1        0.82       -0.05      0.89 o 
   1   8   1        1.01        1.72      1.12 o 
  -6   9   1        0.16        0.66      1.13 o 
  -5   9   1       14.15       16.55      1.86 o 
  -4   9   1       15.62       16.01      1.74 o 
  -3   9   1        4.86        3.98      1.18 o 
  -2   9   1       19.61       24.65      2.10 o 
  -1   9   1        2.14        1.57      1.04 o 
   3 -10   2        1.29        1.15      0.64 o 
   4 -10   2        5.67        4.39      0.79 o 
   0  -9   2        3.96        3.93      1.84 o 
   1  -9   2        0.15        0.04      0.62 o 
   2  -9   2        4.79        3.72      0.65 o 
   3  -9   2        8.94        8.49      0.81 o 
   4  -9   2       19.78       23.87      1.60 o 
   5  -9   2       10.34        7.95      0.92 o 
   6  -9   2        0.07        1.09      0.98 o 
   7  -9   2        1.27        1.80      1.10 o 
  -2  -8   2        1.22        1.16      0.93 o 
  -1  -8   2        4.56        3.90      0.91 o 
   0  -8   2        0.27       -0.69      0.75 o 
   1  -8   2        9.94        8.48      0.73 o 
   2  -8   2       21.87       23.90      1.08 o 
   3  -8   2       11.13       11.11      0.78 o 
   4  -8   2        4.27        3.60      0.63 o 
   5  -8   2        0.52        0.72      0.60 o 
   6  -8   2        2.67        2.70      0.87 o 
   7  -8   2       12.47       11.95      1.70 o 
   8  -8   2       15.01       19.34      2.27 o 
  -3  -7   2        0.71       -0.27      0.91 o 
  -2  -7   2        7.68        7.55      0.99 o 
  -1  -7   2       47.88       40.47      1.60 o 
   0  -7   2       11.09       12.59      0.83 o 
   1  -7   2       24.82       22.20      2.15 o 
   2  -7   2       25.28       27.41      0.99 o 
   3  -7   2      213.03      211.93      6.73 o 
   4  -7   2       31.39       30.86      1.33 o 
   5  -7   2      234.85      231.82      8.61 o 
   6  -7   2       17.19       22.33      1.61 o 
   7  -7   2        0.40        0.29      0.89 o 
   8  -7   2        0.16        0.04      1.05 o 
  -4  -6   2        7.30        6.61      1.45 o 
  -3  -6   2        1.87        2.34      0.90 o 
  -2  -6   2      110.80      115.80      5.59 o 
  -1  -6   2       73.83       70.72      2.05 o 
   0  -6   2       20.37       23.48      0.80 o 
   1  -6   2       17.16       17.36      0.60 o 
   2  -6   2      134.19      135.53      3.00 o 
   3  -6   2       31.34       27.85      0.88 o 
   4  -6   2      202.52      206.59      3.83 o 
   5  -6   2       86.41       89.80      3.25 o 
   6  -6   2        0.77        0.13      0.62 o 
   7  -6   2       16.26       15.18      1.45 o 
   8  -6   2        4.62        5.77      1.57 o 
   9  -6   2        0.60        0.64      1.46 o 
  -5  -5   2        0.21        0.69      1.05 o 
  -4  -5   2        1.77        2.48      1.10 o 
  -3  -5   2       18.61       20.14      1.33 o 
  -2  -5   2       81.40       80.91      2.36 o 
  -1  -5   2       19.62       22.63      0.81 o 
   0  -5   2        0.87        0.71      0.23 o 
   1  -5   2       46.13       45.44      1.35 o 
   2  -5   2      182.18      193.50      3.74 o 
   3  -5   2      114.08      112.77      1.85 o 
   4  -5   2        0.16        0.36      0.34 o 
   5  -5   2       13.05        9.37      0.64 o 
   6  -5   2        8.44        7.96      0.76 o 
   7  -5   2       16.29       17.60      2.18 o 
   8  -5   2        2.57        1.35      1.18 o 
   9  -5   2        0.04       -0.78      1.27 o 
  -6  -4   2        1.13       -0.18      1.04 o 
  -5  -4   2        0.22        0.85      0.93 o 
  -4  -4   2       21.14       24.10      1.87 o 
  -3  -4   2      155.48      157.64      3.13 o 
  -2  -4   2       16.48       17.42      0.65 o 
  -1  -4   2      140.93      138.33      1.89 o 
   0  -4   2      125.08      112.23      2.34 o 
   1  -4   2      325.00      316.81      6.17 o 
   2  -4   2      752.88      823.65     16.40 o 
   3  -4   2      142.10      170.30      2.63 o 
   4  -4   2      165.15      186.94      2.73 o 
   5  -4   2      464.42      474.78      7.11 o 
   6  -4   2       63.62       63.57      1.70 o 
   7  -4   2        0.91        1.33      0.68 o 
   8  -4   2        2.78        2.40      1.34 o 
   9  -4   2        0.48        0.47      1.52 o 
  -7  -3   2        1.98       -0.28      1.21 o 
  -6  -3   2        0.03        0.64      1.03 o 
  -5  -3   2       22.39       21.47      2.01 o 
  -4  -3   2      158.19      160.38      3.17 o 
  -3  -3   2        6.09        6.29      0.44 o 
  -2  -3   2       89.98       90.07      1.44 o 
  -1  -3   2       12.51       10.99      0.46 o 
   0  -3   2      139.77      112.98      3.69 o 
   1  -3   2     1271.65     1334.33     35.27 o 
   2  -3   2     1684.17     1809.21     27.77 o 
   3  -3   2       89.05       83.20      1.36 o 
   4  -3   2      702.43      722.89      9.13 o 
   5  -3   2       99.67       90.87      1.95 o 
   6  -3   2       39.08       35.31      1.49 o 
   7  -3   2       12.38       11.63      1.21 o 
   8  -3   2        0.02        0.54      1.20 o 
   9  -3   2        0.71        0.26      1.42 o 
  -7  -2   2        4.97        4.40      1.44 o 
  -6  -2   2       17.73       16.89      2.04 o 
  -5  -2   2        2.40        1.52      0.73 o 
  -4  -2   2       12.39       12.72      0.65 o 
  -3  -2   2        4.64        3.66      0.36 o 
  -2  -2   2        0.87        0.12      0.21 o 
  -1  -2   2       21.78       22.93      0.43 o 
   0  -2   2      141.55      135.89      2.79 o 
   1  -2   2      670.56      730.99      8.91 o 
   2  -2   2      300.49      302.49      3.84 o 
   3  -2   2       73.62       68.88      1.22 o 
   4  -2   2       22.31       26.33      0.89 o 
   5  -2   2        0.74        0.25      0.37 o 
   6  -2   2       10.92        5.55      1.11 o 
   7  -2   2        1.15       -0.10      0.65 o 
   8  -2   2        0.01        0.23      0.84 o 
  -8  -1   2        1.56        1.10      1.42 o 
  -7  -1   2        3.11        4.24      1.41 o 
  -6  -1   2        0.74        0.09      0.59 o 
  -5  -1   2        0.97        0.89      0.51 o 
  -4  -1   2      414.47      409.48      5.53 o 
  -3  -1   2      919.40      990.87     11.21 o 
  -2  -1   2      287.25      314.98      3.45 o 
  -1  -1   2     1722.44     1834.30     18.79 o 
   0  -1   2      681.74      650.20      7.98 o 
   1  -1   2      468.55      451.21      5.08 o 
   2  -1   2      462.43      430.62      4.96 o 
   3  -1   2        0.68        2.42      0.33 o 
   4  -1   2      134.15      139.27      2.27 o 
   5  -1   2       39.80       41.64      1.18 o 
   6  -1   2       30.09       34.79      1.75 o 
   7  -1   2        5.46        6.28      1.06 o 
   8  -1   2        0.04        0.44      0.88 o 
  -8   0   2        0.01       -0.66      1.23 o 
  -7   0   2        1.90        0.55      0.81 o 
  -6   0   2       21.56       22.23      2.01 o 
  -5   0   2      187.46      188.77      4.04 o 
  -4   0   2     2056.71     2052.41     25.16 o 
  -3   0   2      192.28      187.92      2.45 o 
  -2   0   2     2719.72     2832.73     28.77 o 
  -1   0   2      303.21      319.10      3.67 o 
   0   0   2      263.47      288.91      3.65 o 
   1   0   2     2642.07     2567.94     28.08 o 
   2   0   2        0.22       -0.12      0.21 o 
   3   0   2        8.01        8.09      0.54 o 
   4   0   2       25.61       29.80      0.94 o 
   5   0   2      263.82      263.43      5.71 o 
   6   0   2       61.35       60.51      2.99 o 
   7   0   2        2.64        2.30      1.31 o 
   8   0   2        4.13        4.89      1.72 o 
  -8   1   2        0.34       -0.84      1.18 o 
  -7   1   2        5.94        8.03      1.13 o 
  -6   1   2       38.60       32.97      2.94 o 
  -5   1   2       63.63       66.02      1.53 o 
  -4   1   2        0.57        0.15      0.30 o 
  -3   1   2      224.39      247.49      3.42 o 
  -2   1   2      236.79      255.54      3.08 o 
  -1   1   2     3334.97     3301.46     39.28 o 
   0   1   2     1249.10     1266.79     17.07 o 
   1   1   2       56.74       49.65      0.93 o 
   2   1   2       16.94       16.15      0.78 o 
   3   1   2      126.56      111.66      2.10 o 
   4   1   2      146.28      154.97      3.30 o 
   5   1   2       35.89       32.29      1.65 o 
   6   1   2        0.09        0.26      0.71 o 
   7   1   2        2.42        2.59      1.42 o 
  -9   2   2        7.32       10.45      3.01 o 
  -8   2   2       13.08       14.21      1.52 o 
  -7   2   2        5.69        5.91      1.08 o 
  -6   2   2        0.01        1.25      0.69 o 
  -5   2   2       22.13       21.09      1.20 o 
  -4   2   2       11.78       10.33      0.53 o 
  -3   2   2       11.43       10.01      1.01 o 
  -2   2   2       14.55        9.51      0.41 o 
  -1   2   2      225.77      234.77      3.51 o 
   0   2   2      663.29      716.08      8.87 o 
   1   2   2      106.66      101.92      1.64 o 
   2   2   2      303.51      331.45      4.47 o 
   3   2   2       60.30       57.86      1.46 o 
   4   2   2        8.45        8.29      1.05 o 
   5   2   2        0.07        0.85      0.66 o 
   6   2   2        1.54        4.38      1.49 o 
   7   2   2        3.18        2.54      1.40 o 
  -9   3   2       11.36       14.07      1.82 o 
  -8   3   2        0.54        1.44      0.91 o 
  -7   3   2        5.32        6.40      1.03 o 
  -6   3   2        0.56       -0.36      0.54 o 
  -5   3   2       51.25       55.15      1.49 o 
  -4   3   2      284.91      279.03      4.37 o 
  -3   3   2        3.24        3.30      0.33 o 
  -2   3   2      256.72      290.85      3.89 o 
  -1   3   2        2.82        1.38      0.26 o 
   0   3   2       18.39       31.22      0.76 o 
   1   3   2        4.62        3.21      0.39 o 
   2   3   2       24.23       30.01      0.99 o 
   3   3   2        6.84        7.84      0.76 o 
   4   3   2        0.05       -0.56      0.56 o 
   5   3   2       23.97       21.66      2.23 o 
   6   3   2        4.13        4.35      1.59 o 
  -9   4   2        4.55        0.64      1.46 o 
  -8   4   2        0.07        0.21      0.80 o 
  -7   4   2       47.71       46.15      3.04 o 
  -6   4   2      114.43      122.30      3.03 o 
  -5   4   2       20.64       22.12      1.68 o 
  -4   4   2        1.00        1.26      0.51 o 
  -3   4   2       23.91       29.85      1.01 o 
  -2   4   2      140.06      131.54      2.65 o 
  -1   4   2      320.52      325.21      4.86 o 
   0   4   2      141.69      140.77      2.82 o 
   1   4   2       40.29       40.09      1.14 o 
   2   4   2       19.22       17.98      1.14 o 
   3   4   2        6.20        4.01      0.99 o 
   4   4   2       60.36       63.34      3.57 o 
   5   4   2        3.80        4.01      1.46 o 
  -9   5   2        9.08       10.12      2.14 o 
  -8   5   2        8.26        9.62      1.81 o 
  -7   5   2        0.07        0.05      1.00 o 
  -6   5   2       74.07       77.78      4.30 o 
  -5   5   2       86.52       88.83      2.32 o 
  -4   5   2       27.73       28.69      0.99 o 
  -3   5   2       93.11       86.64      2.58 o 
  -2   5   2      234.25      229.72      5.52 o 
  -1   5   2      223.74      212.32      4.58 o 
   0   5   2        1.28        0.88      0.44 o 
   1   5   2       23.45       20.50      1.36 o 
   2   5   2       42.06       44.54      3.09 o 
   3   5   2       37.19       43.78      2.85 o 
   4   5   2        3.40        2.30      1.29 o 
  -8   6   2       17.08       15.28      2.23 o 
  -7   6   2        0.02        0.48      1.03 o 
  -6   6   2       48.74       39.43      2.78 o 
  -5   6   2       36.10       29.40      1.95 o 
  -4   6   2       29.96       26.80      1.50 o 
  -3   6   2      193.32      179.26      4.48 o 
  -2   6   2       34.54       29.81      1.49 o 
  -1   6   2       12.48       12.81      1.05 o 
   0   6   2       13.76       13.24      1.16 o 
   1   6   2        0.00       -0.25      1.47 o 
   2   6   2        1.77        3.26      1.14 o 
   3   6   2        7.39        6.34      1.45 o 
  -8   7   2        0.40       -1.18      1.18 o 
  -7   7   2        3.42        5.50      1.52 o 
  -6   7   2        6.47        2.98      1.28 o 
  -5   7   2        0.07        1.14      1.03 o 
  -4   7   2        1.16        1.65      0.71 o 
  -3   7   2       16.72       15.43      1.18 o 
  -2   7   2       11.78       10.45      1.05 o 
  -1   7   2       45.98       43.89      1.96 o 
   0   7   2        0.53        0.49      0.77 o 
   1   7   2        0.00       -0.60      0.95 o 
   2   7   2        0.77        0.24      1.00 o 
  -7   8   2        7.01        8.12      1.73 o 
  -6   8   2       13.51       13.66      1.85 o 
  -5   8   2        6.70        4.71      1.36 o 
  -4   8   2       10.03        8.61      1.42 o 
  -3   8   2       25.71       23.35      2.04 o 
  -2   8   2        0.32        0.19      0.95 o 
  -1   8   2        1.14        1.58      1.04 o 
   0   8   2        7.47        9.13      1.54 o 
   1   8   2        0.18       -0.22      1.04 o 
  -5   9   2        1.04        0.96      1.18 o 
  -4   9   2       16.25       16.86      1.99 o 
  -3   9   2       10.23       11.06      1.66 o 
  -2   9   2        0.01        0.15      1.05 o 
   2 -10   3       13.70       13.02      1.64 o 
   3 -10   3       24.83       24.06      1.34 o 
   4 -10   3        0.64       -0.44      0.54 o 
   5 -10   3        4.91        4.86      0.84 o 
   0  -9   3        3.30        2.42      1.31 o 
   1  -9   3       27.50       30.07      1.19 o 
   2  -9   3       29.73       32.89      1.17 o 
   3  -9   3        5.02        4.99      0.61 o 
   4  -9   3        0.12       -0.37      0.48 o 
   5  -9   3        2.71        2.93      0.71 o 
   6  -9   3       24.44       23.51      1.54 o 
   7  -9   3       33.83       37.19      2.10 o 
  -2  -8   3        1.64        1.93      0.81 o 
  -1  -8   3        5.56        7.20      1.17 o 
   0  -8   3       11.44       14.09      0.90 o 
   1  -8   3        4.19        4.63      0.79 o 
   2  -8   3        9.93       10.13      0.64 o 
   3  -8   3        0.10        0.51      0.41 o 
   4  -8   3        3.77        2.88      0.57 o 
   5  -8   3       10.23       13.87      0.88 o 
   6  -8   3       37.11       46.02      1.69 o 
   7  -8   3        7.84        7.12      1.21 o 
   8  -8   3        2.97        2.71      1.43 o 
  -3  -7   3       21.11       21.23      2.77 o 
  -2  -7   3        0.81        1.24      1.36 o 
  -1  -7   3       18.66       19.47      1.10 o 
   0  -7   3       18.16       21.32      0.94 o 
   1  -7   3       48.34       50.12      1.07 o 
   2  -7   3       98.29       90.99      2.35 o 
   3  -7   3      166.99      166.11      3.70 o 
   4  -7   3        4.34        5.93      0.69 o 
   5  -7   3        9.25        9.84      0.79 o 
   6  -7   3        7.57        5.55      0.77 o 
   7  -7   3        1.25        1.34      1.69 o 
   8  -7   3        0.01        0.04      1.20 o 
  -4  -6   3       29.69       27.60      2.22 o 
  -3  -6   3       40.91       39.25      1.85 o 
  -2  -6   3        0.25        1.37      0.65 o 
  -1  -6   3        0.27        0.40      0.46 o 
   0  -6   3        1.30        0.97      0.27 o 
   1  -6   3      105.14       93.10      2.77 o 
   2  -6   3      238.69      232.16      3.83 o 
   3  -6   3       45.30       43.95      1.19 o 
   4  -6   3        8.40        6.18      0.51 o 
   5  -6   3       69.25       63.23      2.47 o 
   6  -6   3       73.11       72.55      2.14 o 
   7  -6   3        1.21        1.01      0.90 o 
   8  -6   3        0.97        0.67      1.17 o 
  -5  -5   3        1.26        1.31      1.16 o 
  -4  -5   3       36.45       35.76      4.29 o 
  -3  -5   3       70.21       62.82      2.22 o 
  -2  -5   3        3.50        4.67      0.57 o 
  -1  -5   3      177.77      170.11      2.62 o 
   0  -5   3      490.35      505.29      9.70 o 
   2  -5   3        4.68        3.09      0.36 o 
   3  -5   3       15.39       13.35      0.70 o 
   4  -5   3       53.75       51.54      1.15 o 
   5  -5   3      208.36      203.46      3.45 o 
   6  -5   3       51.51       50.88      2.48 o 
   7  -5   3        2.39        1.43      1.22 o 
   8  -5   3        2.53        5.23      1.62 o 
   9  -5   3        7.82       10.98      2.14 o 
  -6  -4   3        0.31        0.78      1.12 o 
  -5  -4   3       52.10       50.53      3.09 o 
  -4  -4   3       14.69       13.18      0.98 o 
  -3  -4   3       28.05       27.32      1.16 o 
  -2  -4   3       46.29       46.98      0.93 o 
  -1  -4   3       99.27       94.78      1.56 o 
   0  -4   3      289.16      310.39      6.05 o 
   2  -4   3       35.10       42.69      1.14 o 
   3  -4   3      522.45      549.37      7.67 o 
   4  -4   3       66.38       61.47      1.22 o 
   5  -4   3       43.44       38.92      1.19 o 
   6  -4   3       27.61       28.91      1.14 o 
   7  -4   3        1.05        1.31      0.78 o 
   8  -4   3       11.48       15.21      2.17 o 
   9  -4   3       12.78       16.84      2.55 o 
  -7  -3   3        0.33        1.71      1.39 o 
  -6  -3   3        4.09        4.79      1.39 o 
  -5  -3   3        2.63        2.04      0.80 o 
  -4  -3   3       14.62       14.27      0.80 o 
  -3  -3   3      112.29      108.28      2.05 o 
  -2  -3   3        0.18        0.12      0.24 o 
  -1  -3   3        9.31       10.90      0.34 o 
   0  -3   3      281.50      295.69      7.55 o 
   1  -3   3        0.76        1.93      0.22 o 
   2  -3   3      138.13      152.48      2.31 o 
   3  -3   3      139.66      121.32      2.05 o 
   4  -3   3       24.14       21.32      0.97 o 
   5  -3   3        2.72        4.36      0.75 o 
   6  -3   3        0.49       -0.38      1.02 o 
   7  -3   3        0.12       -0.32      0.66 o 
   8  -3   3        8.85       10.12      1.89 o 
  -7  -2   3        0.33       -0.76      1.00 o 
  -6  -2   3        6.24        4.37      1.01 o 
  -5  -2   3       44.45       48.33      1.55 o 
  -4  -2   3       85.15       94.31      1.76 o 
  -3  -2   3        4.67        4.11      0.37 o 
  -2  -2   3       36.58       52.51      1.19 o 
  -1  -2   3      426.47      428.39      5.33 o 
   0  -2   3      818.97      835.83     10.13 o 
   1  -2   3       67.88       48.22      0.76 o 
   2  -2   3       29.88       35.74      0.83 o 
   3  -2   3       44.37       50.97      1.15 o 
   4  -2   3       34.49       34.91      1.22 o 
   5  -2   3       79.40       81.85      2.19 o 
   6  -2   3        8.53       11.50      1.52 o 
   7  -2   3        0.94        0.65      0.69 o 
   8  -2   3        5.35        5.09      1.26 o 
  -8  -1   3        1.67       -0.12      1.40 o 
  -7  -1   3        7.84        4.35      1.57 o 
  -6  -1   3       87.31       91.52      2.54 o 
  -5  -1   3      764.74      754.06     12.61 o 
  -4  -1   3       18.24       19.30      0.95 o 
  -3  -1   3     1557.60     1581.74     19.27 o 
  -2  -1   3      152.03      165.36      2.32 o 
  -1  -1   3       11.35       18.60      0.41 o 
   0  -1   3     2846.41     2790.67     31.41 o 
   1  -1   3      757.79      760.16      8.49 o 
   2  -1   3       18.55       18.21      0.59 o 
   3  -1   3      348.68      346.75      5.20 o 
   4  -1   3      485.35      468.70      6.99 o 
   5  -1   3       66.80       60.98      1.49 o 
   6  -1   3        1.13        1.10      0.71 o 
   7  -1   3        0.05        0.58      0.75 o 
   8  -1   3        4.30        5.05      1.20 o 
  -8   0   3       11.94        9.28      2.04 o 
  -7   0   3       16.20       18.54      1.56 o 
  -6   0   3      325.67      326.37      6.26 o 
  -5   0   3       24.05       24.89      1.21 o 
  -4   0   3      229.29      242.25      3.93 o 
  -3   0   3       42.30       40.08      0.83 o 
  -2   0   3      125.89      108.95      1.68 o 
  -1   0   3        6.08        4.70      0.27 o 
   0   0   3      126.59      160.07      3.12 o 
   1   0   3     1909.45     1949.21     21.44 o 
   2   0   3       34.76       26.82      0.86 o 
   3   0   3      875.03      916.72     12.89 o 
   4   0   3      119.64      123.50      2.18 o 
   5   0   3       12.62       15.17      1.19 o 
   6   0   3        6.15        6.41      1.04 o 
   7   0   3        0.08        0.58      0.79 o 
   8   0   3        1.40        0.98      1.38 o 
  -8   1   3        3.15        3.40      1.07 o 
  -7   1   3        4.88        6.22      1.66 o 
  -6   1   3       22.40       25.33      1.55 o 
  -5   1   3       21.16       19.67      0.98 o 
  -4   1   3        4.49        4.50      0.43 o 
  -3   1   3        2.24        1.09      0.49 o 
  -2   1   3      114.33      118.16      1.64 o 
  -1   1   3       11.91       14.97      0.47 o 
   0   1   3      710.99      645.19      8.04 o 
   1   1   3      293.72      299.13      4.46 o 
   2   1   3       39.26       41.51      2.81 o 
   3   1   3        2.00        1.53      0.45 o 
   4   1   3       33.00       30.78      1.96 o 
   5   1   3       11.60       12.13      1.16 o 
   6   1   3        6.08        6.93      1.10 o 
   7   1   3        6.33        7.59      1.84 o 
  -9   2   3        0.37        0.74      2.03 o 
  -8   2   3        0.31        0.23      0.88 o 
  -7   2   3        2.40        2.34      1.34 o 
  -6   2   3       80.14       74.34      2.66 o 
  -5   2   3      183.80      188.70      3.00 o 
  -4   2   3        1.33        1.25      0.37 o 
  -3   2   3       56.27       65.28      1.41 o 
  -2   2   3       81.97       96.07      1.77 o 
  -1   2   3        2.22        1.19      0.31 o 
   0   2   3     1257.26     1312.94     19.61 o 
   1   2   3      888.52      922.15     11.49 o 
   2   2   3       37.96       32.46      1.04 o 
   3   2   3       91.33       97.47      2.09 o 
   4   2   3       19.33       17.03      1.49 o 
   5   2   3       18.19       18.55      1.44 o 
   6   2   3        5.26        3.57      1.41 o 
   7   2   3        1.33        2.46      1.59 o 
  -9   3   3        0.47        1.67      1.15 o 
  -8   3   3        0.99        1.98      0.96 o 
  -7   3   3       48.84       52.30      5.49 o 
  -6   3   3       66.52       60.96      2.36 o 
  -5   3   3        0.08        0.05      0.37 o 
  -4   3   3       40.58       44.13      1.40 o 
  -3   3   3        4.51        5.49      0.46 o 
  -2   3   3        8.33       15.13      0.59 o 
  -1   3   3      180.70      163.91      3.45 o 
   0   3   3       84.05       88.86      1.74 o 
   1   3   3       31.57       30.72      1.00 o 
   2   3   3        0.51        0.39      0.45 o 
   3   3   3      150.29      149.41      3.37 o 
   4   3   3       18.09       19.58      2.20 o 
   5   3   3       12.99       17.29      2.14 o 
   6   3   3        0.12       -0.97      1.14 o 
  -9   4   3        3.66        3.96      1.77 o 
  -8   4   3       10.78        9.80      2.47 o 
  -7   4   3       19.74       22.61      1.66 o 
  -6   4   3        6.37        6.64      0.97 o 
  -5   4   3       70.62       73.21      2.07 o 
  -4   4   3        3.63        5.19      0.82 o 
  -3   4   3       28.37       26.16      1.05 o 
  -2   4   3      256.24      257.94      4.10 o 
  -1   4   3        2.51        3.15      0.46 o 
   0   4   3       65.66       67.01      1.97 o 
   1   4   3       56.14       53.64      1.91 o 
   2   4   3       56.51       60.15      1.87 o 
   3   4   3        0.20        1.29      1.06 o 
   4   4   3       16.77       13.53      1.88 o 
   5   4   3        0.22       -0.01      1.15 o 
  -8   5   3        3.40        5.25      1.65 o 
  -7   5   3        8.45        7.01      1.56 o 
  -6   5   3        2.65        2.34      0.93 o 
  -5   5   3       59.06       57.15      2.22 o 
  -4   5   3      108.82      109.09      2.61 o 
  -3   5   3       30.30       31.65      1.54 o 
  -2   5   3        0.00       -0.14      0.37 o 
  -1   5   3       42.55       37.96      1.35 o 
   0   5   3       92.87       93.35      2.61 o 
   1   5   3       39.59       38.74      1.91 o 
   2   5   3        0.08       -0.77      0.77 o 
   3   5   3        6.48        5.81      1.47 o 
   4   5   3        0.13        0.14      1.09 o 
  -8   6   3        6.02        6.92      1.87 o 
  -7   6   3        0.01        0.82      1.24 o 
  -6   6   3        8.95       10.45      1.68 o 
  -5   6   3       36.15       33.88      2.44 o 
  -4   6   3       58.53       51.65      2.92 o 
  -3   6   3       15.01       12.67      1.13 o 
  -2   6   3      115.83      104.41      3.15 o 
  -1   6   3        3.05        4.43      1.03 o 
   0   6   3        0.03       -0.67      1.78 o 
   1   6   3        4.55        4.83      1.23 o 
   2   6   3        0.01       -0.74      0.88 o 
   3   6   3        3.73        6.52      1.59 o 
  -8   7   3        2.83        2.20      1.56 o 
  -7   7   3        0.06       -0.83      1.03 o 
  -6   7   3        2.77        1.93      1.28 o 
  -5   7   3        3.92        5.73      1.38 o 
  -4   7   3        9.49       10.14      1.53 o 
  -3   7   3       18.24       16.41      1.78 o 
  -2   7   3       11.55       11.33      1.55 o 
  -1   7   3        5.27        6.69      1.33 o 
   0   7   3        0.18       -0.85      0.85 o 
   1   7   3        3.53        5.45      1.45 o 
   2   7   3        3.88        5.68      1.55 o 
  -6   8   3        3.36        3.53      1.43 o 
  -5   8   3        7.64        6.39      1.53 o 
  -4   8   3        1.28        1.59      1.12 o 
  -3   8   3        0.67        1.69      1.14 o 
  -2   8   3        1.15        0.96      1.08 o 
  -1   8   3        0.36       -0.43      1.00 o 
   0   8   3        0.69        1.89      1.17 o 
   2 -10   4        1.43        1.55      1.04 o 
   3 -10   4        9.26        9.23      1.23 o 
   4 -10   4        4.64        4.49      0.81 o 
   5 -10   4        4.01        4.14      1.36 o 
   0  -9   4        7.44        4.87      1.31 o 
   1  -9   4        4.78        2.43      0.99 o 
   2  -9   4        0.01       -0.69      0.69 o 
   3  -9   4        7.24        6.35      0.54 o 
   4  -9   4       22.12       21.98      1.33 o 
   5  -9   4       32.54       37.24      1.35 o 
   6  -9   4        3.45        3.26      0.73 o 
   7  -9   4        5.02        3.96      1.10 o 
  -2  -8   4        0.52        1.33      1.27 o 
  -1  -8   4       12.07       14.41      1.12 o 
   0  -8   4        1.25        0.64      0.58 o 
   1  -8   4       40.21       39.69      1.72 o 
   2  -8   4       20.09       19.26      1.10 o 
   3  -8   4        1.40        2.41      0.42 o 
   4  -8   4       11.67       13.23      1.62 o 
   5  -8   4        0.68        0.38      0.51 o 
   6  -8   4       17.35       19.25      1.15 o 
   7  -8   4       17.10       16.41      1.48 o 
  -3  -7   4        9.19        7.18      1.13 o 
  -2  -7   4       12.80       14.68      1.09 o 
  -1  -7   4       48.06       49.31      1.62 o 
   0  -7   4      116.60      102.76      1.88 o 
   3  -7   4       83.12       77.68      1.60 o 
   4  -7   4       21.00       20.48      0.91 o 
   5  -7   4        7.97        8.88      0.76 o 
   6  -7   4        9.60        9.25      0.92 o 
   7  -7   4       15.60       16.09      1.70 o 
   8  -7   4       12.23       13.00      1.96 o 
  -4  -6   4        0.14       -0.11      0.98 o 
  -3  -6   4        7.80        6.50      1.20 o 
  -2  -6   4        0.27        0.28      0.46 o 
  -1  -6   4      129.03      131.01      2.14 o 
   0  -6   4      130.27      128.19      2.66 o 
   2  -6   4        7.72        8.22      0.43 o 
   3  -6   4       30.29       26.97      0.86 o 
   4  -6   4      119.62      114.56      2.43 o 
   5  -6   4        5.60        7.05      0.76 o 
   6  -6   4        1.27        1.97      1.43 o 
   7  -6   4       11.97       11.91      1.33 o 
   8  -6   4        0.09       -0.14      1.04 o 
  -5  -5   4        2.31        3.08      1.21 o 
  -4  -5   4        0.07       -0.03      0.63 o 
  -3  -5   4       18.14       20.98      1.07 o 
  -2  -5   4      191.10      191.41      3.59 o 
  -1  -5   4       53.97       51.92      1.03 o 
   0  -5   4      100.20       97.39      2.05 o 
   2  -5   4       14.31       15.12      0.61 o 
   3  -5   4        0.11       -0.14      0.18 o 
   4  -5   4       68.24       64.06      1.37 o 
   5  -5   4       11.84       14.54      0.77 o 
   6  -5   4       32.90       29.86      1.51 o 
   7  -5   4       29.86       29.20      1.89 o 
   8  -5   4        3.35        2.35      1.39 o 
  -6  -4   4        0.84       -0.49      1.08 o 
  -5  -4   4       10.57       11.86      1.24 o 
  -4  -4   4       47.43       50.17      2.61 o 
  -3  -4   4       60.37       65.13      2.03 o 
  -2  -4   4       87.98       98.20      1.55 o 
  -1  -4   4       17.94       17.41      0.54 o 
   0  -4   4      501.83      525.37     11.26 o 
   1  -4   4      815.70      873.25     18.02 o 
   2  -4   4       62.70       57.57      1.01 o 
   3  -4   4        0.17        0.85      0.26 o 
   4  -4   4        1.09        0.69      0.33 o 
   5  -4   4       26.46       25.69      1.01 o 
   6  -4   4       94.21       92.18      2.51 o 
   7  -4   4       56.21       58.64      3.49 o 
   8  -4   4        4.64        2.01      1.42 o 
  -7  -3   4        0.10       -0.48      1.06 o 
  -6  -3   4        3.13        2.25      1.16 o 
  -5  -3   4        8.61        8.58      1.06 o 
  -4  -3   4       54.41       49.14      1.36 o 
  -3  -3   4      124.14      120.20      2.41 o 
  -2  -3   4       13.54       12.26      0.47 o 
  -1  -3   4      403.88      416.72      5.21 o 
   0  -3   4      104.49      102.82      1.83 o 
   1  -3   4       57.67       53.98      0.94 o 
   2  -3   4      265.32      273.78      3.98 o 
   3  -3   4       48.26       49.41      1.13 o 
   4  -3   4      179.16      173.13      2.95 o 
   5  -3   4       92.32       90.51      2.58 o 
   6  -3   4       37.64       33.09      1.48 o 
   7  -3   4       53.59       54.39      4.56 o 
   8  -3   4        1.88        2.90      1.53 o 
  -7  -2   4        2.86        2.34      1.38 o 
  -6  -2   4       27.87       22.86      1.64 o 
  -5  -2   4       12.35       11.86      0.91 o 
  -4  -2   4       15.66       16.47      1.06 o 
  -3  -2   4       32.54       39.83      1.24 o 
  -2  -2   4      186.23      190.22      5.86 o 
  -1  -2   4      163.77      141.54      2.55 o 
   0  -2   4      205.67      235.90      3.40 o 
   1  -2   4        0.07       -0.18      0.18 o 
   2  -2   4      150.26      173.20      2.72 o 
   3  -2   4       56.73       49.54      2.01 o 
   4  -2   4       75.30       67.82      1.81 o 
   5  -2   4       47.02       43.97      1.57 o 
   6  -2   4       15.57       14.03      1.25 o 
   7  -2   4       10.16       13.30      1.70 o 
   8  -2   4       17.90       18.23      1.68 o 
  -8  -1   4        8.95        7.35      2.07 o 
  -7  -1   4      108.79       96.23      4.96 o 
  -6  -1   4        0.14       -0.29      0.64 o 
  -5  -1   4      244.55      253.51      5.75 o 
  -4  -1   4      112.01      108.02      2.83 o 
  -3  -1   4       38.10       31.13      1.15 o 
  -2  -1   4        4.09        5.76      0.40 o 
  -1  -1   4       34.60       43.34      0.84 o 
   0  -1   4      263.93      276.50      4.08 o 
   1  -1   4      149.68      147.30      2.12 o 
   2  -1   4      689.98      693.29      8.71 o 
   3  -1   4       43.49       39.28      1.15 o 
   4  -1   4       27.13       34.16      1.33 o 
   5  -1   4        9.63       12.74      0.96 o 
   6  -1   4        2.70        3.83      0.87 o 
   7  -1   4        4.75        6.25      1.15 o 
   8  -1   4        0.13        0.61      0.98 o 
  -8   0   4       38.69       41.79      3.53 o 
  -7   0   4        0.03       -0.51      0.74 o 
  -6   0   4       78.08       69.27      2.63 o 
  -5   0   4      101.92       99.27      2.49 o 
  -4   0   4       89.20       89.30      2.44 o 
  -3   0   4        0.06       -0.03      0.28 o 
  -2   0   4      140.45      156.35      2.29 o 
  -1   0   4        9.78        4.73      0.33 o 
   0   0   4        8.78       15.06      0.55 o 
   1   0   4      819.60      899.61     14.85 o 
   2   0   4      583.79      576.36      9.33 o 
   3   0   4      293.09      309.03      4.88 o 
   4   0   4      253.48      250.16      4.25 o 
   5   0   4       11.74       12.83      1.18 o 
   6   0   4        0.95        0.67      0.76 o 
   7   0   4        0.06        0.29      0.91 o 
  -8   1   4        0.47        0.17      0.92 o 
  -7   1   4        4.67        3.75      1.86 o 
  -6   1   4       24.97       27.84      4.45 o 
  -5   1   4      101.87       96.56      2.14 o 
  -4   1   4       40.06       39.56      1.22 o 
  -3   1   4       97.87       94.15      1.84 o 
  -2   1   4      138.07      124.70      2.86 o 
  -1   1   4      409.02      428.01      7.20 o 
   0   1   4     1273.77     1276.88     17.57 o 
   1   1   4       12.99       18.43      1.08 o 
   2   1   4      135.96      144.42      2.61 o 
   3   1   4       78.60       76.58      1.81 o 
   4   1   4      125.82      115.28      4.86 o 
   5   1   4       49.08       46.52      2.19 o 
   6   1   4        0.66        0.87      1.27 o 
   7   1   4        7.85        8.93      2.01 o 
  -8   2   4        6.74        9.76      1.35 o 
  -7   2   4       23.72       21.73      1.68 o 
  -6   2   4        3.43        3.08      0.85 o 
  -5   2   4       12.24       12.55      0.73 o 
  -4   2   4       15.95       16.17      0.77 o 
  -3   2   4       43.02       43.95      1.17 o 
  -2   2   4      329.67      323.45      4.92 o 
  -1   2   4      589.77      635.16     10.42 o 
   0   2   4      161.68      179.82      3.46 o 
   1   2   4        0.08       -0.44      0.53 o 
   2   2   4      171.61      164.75      3.41 o 
   3   2   4       40.19       44.54      1.92 o 
   4   2   4        2.09        1.21      0.72 o 
   5   2   4       12.88        9.90      1.35 o 
   6   2   4        1.30        1.17      1.42 o 
  -9   3   4        4.31        3.98      1.32 o 
  -8   3   4       13.61       12.63      1.49 o 
  -7   3   4        4.77        2.70      0.93 o 
  -6   3   4       87.46       96.92      3.20 o 
  -5   3   4        0.02       -0.24      0.47 o 
  -4   3   4       27.98       25.87      1.75 o 
  -3   3   4        0.15       -0.09      0.32 o 
  -2   3   4        0.34        0.03      0.42 o 
  -1   3   4       39.17       40.99      1.13 o 
   0   3   4        5.65        5.53      0.66 o 
   1   3   4      186.54      183.66      3.75 o 
   2   3   4        2.31        1.31      0.59 o 
   3   3   4       77.88       75.69      2.70 o 
   4   3   4        2.28        2.60      1.23 o 
   5   3   4       14.04       11.86      2.02 o 
  -8   4   4        2.02        0.62      0.93 o 
  -7   4   4       21.14       19.27      2.31 o 
  -6   4   4       30.73       31.33      1.81 o 
  -5   4   4       51.74       51.63      2.14 o 
  -4   4   4        5.99        5.58      0.69 o 
  -3   4   4       18.66       18.95      2.56 o 
  -2   4   4       71.17       66.60      2.73 o 
  -1   4   4      194.83      186.30      5.86 o 
   0   4   4      175.73      169.16      7.46 o 
   1   4   4        0.30        0.43      0.53 o 
   2   4   4      110.24      107.85      3.55 o 
   3   4   4        6.82        7.15      1.49 o 
   4   4   4        0.44        0.96      1.23 o 
   5   4   4        4.59        3.33      1.59 o 
  -8   5   4        1.99        0.74      1.44 o 
  -7   5   4       33.04       30.61      2.66 o 
  -6   5   4       28.07       27.80      2.64 o 
  -5   5   4       32.24       31.87      1.69 o 
  -4   5   4        0.08       -0.08      0.83 o 
  -3   5   4       58.28       55.11      2.56 o 
  -2   5   4       73.24       67.04      1.94 o 
  -1   5   4       87.27       85.93      2.28 o 
   0   5   4        6.35        5.73      0.99 o 
   1   5   4       15.25       14.56      1.72 o 
   2   5   4        3.79        3.97      1.35 o 
   3   5   4        4.46        1.94      1.31 o 
   4   5   4        5.46        6.28      1.73 o 
  -8   6   4        1.03        0.48      1.43 o 
  -7   6   4       14.77       12.89      2.09 o 
  -6   6   4        8.71        9.21      1.65 o 
  -5   6   4       16.43       18.28      2.04 o 
  -4   6   4       13.93       13.13      1.73 o 
  -3   6   4        0.60        0.37      0.87 o 
  -2   6   4        4.97        8.03      1.42 o 
  -1   6   4        3.06        2.17      1.10 o 
   0   6   4        0.41        2.09      1.09 o 
   1   6   4        8.25        5.72      1.43 o 
   2   6   4        4.08        2.51      1.22 o 
  -7   7   4        0.10        0.10      1.29 o 
  -6   7   4        2.30        4.33      1.43 o 
  -5   7   4        6.59        5.31      1.51 o 
  -4   7   4        3.92        7.13      1.45 o 
  -3   7   4        0.60        1.86      1.15 o 
  -2   7   4        0.01        0.22      1.01 o 
  -1   7   4        8.69        8.82      1.52 o 
   0   7   4        9.39       11.80      1.78 o 
   1   7   4        0.07        0.67      1.25 o 
  -6   8   4        0.02        0.32      1.26 o 
  -5   8   4        0.21        0.09      1.04 o 
  -4   8   4        1.39       -0.20      1.06 o 
  -3   8   4        0.18       -0.54      1.03 o 
  -2   8   4        3.85        5.05      1.47 o 
  -1   8   4        0.74        2.85      1.34 o 
   2 -10   5       13.06       12.44      1.16 o 
   3 -10   5       11.10       11.12      1.12 o 
   4 -10   5       10.62       13.68      1.05 o 
   0  -9   5        0.42       -1.00      1.00 o 
   3  -9   5       49.40       48.69      2.11 o 
   4  -9   5        0.24        0.09      0.40 o 
   5  -9   5       31.29       33.23      1.27 o 
   6  -9   5       22.96       25.22      1.42 o 
  -2  -8   5        7.34        6.07      0.86 o 
  -1  -8   5        9.77        7.95      1.43 o 
   0  -8   5       60.54       56.53      2.35 o 
   3  -8   5        0.42        0.14      0.35 o 
   4  -8   5       13.90       17.61      0.84 o 
   5  -8   5       34.99       36.93      1.37 o 
   6  -8   5       18.33       20.27      1.17 o 
   7  -8   5        4.25        4.66      1.12 o 
  -3  -7   5       20.13       20.28      2.80 o 
  -2  -7   5       27.86       32.12      1.22 o 
  -1  -7   5      173.13      175.12      3.23 o 
   3  -7   5        8.33        8.98      1.03 o 
   4  -7   5       15.48       13.60      0.80 o 
   5  -7   5       10.79       12.64      0.87 o 
   6  -7   5       54.59       51.71      1.81 o 
   7  -7   5        0.02       -0.12      1.14 o 
   8  -7   5       17.59       18.99      2.24 o 
  -4  -6   5        0.02        0.62      0.74 o 
  -3  -6   5       31.88       32.87      1.34 o 
  -2  -6   5       48.35       47.33      1.41 o 
  -1  -6   5        0.20        0.10      0.34 o 
   2  -6   5       72.09       69.80      1.35 o 
   3  -6   5        0.39       -0.14      0.41 o 
   4  -6   5       24.07       22.81      1.25 o 
   5  -6   5        4.14        3.05      0.63 o 
   6  -6   5        1.64        2.13      0.80 o 
   7  -6   5       11.04       12.05      1.42 o 
   8  -6   5        1.40        0.90      1.08 o 
  -5  -5   5       11.94       13.69      1.33 o 
  -4  -5   5       34.19       38.36      2.73 o 
  -3  -5   5       31.27       32.55      1.29 o 
  -2  -5   5        0.48        1.12      0.46 o 
  -1  -5   5      191.71      192.99      2.93 o 
   0  -5   5      363.08      349.58      6.82 o 
   1  -5   5       98.47       95.54      2.09 o 
   2  -5   5       12.27       11.68      0.63 o 
   3  -5   5        0.12        0.39      0.33 o 
   4  -5   5       64.00       64.39      1.65 o 
   5  -5   5      242.61      225.93      5.48 o 
   6  -5   5       84.08       77.22      2.83 o 
   7  -5   5        0.80        0.34      0.98 o 
   8  -5   5        9.81        9.63      1.79 o 
  -6  -4   5        2.14        2.92      1.39 o 
  -5  -4   5        4.30        3.02      0.92 o 
  -4  -4   5       76.71       77.96      2.19 o 
  -3  -4   5       43.95       44.08      1.46 o 
  -2  -4   5      170.31      176.16      2.72 o 
  -1  -4   5      605.32      626.28     11.84 o 
   0  -4   5      116.11      105.88      2.25 o 
   1  -4   5        0.00        0.40      0.23 o 
   2  -4   5       53.92       55.78      1.07 o 
   3  -4   5        1.01        1.22      0.30 o 
   4  -4   5      181.21      183.36      4.98 o 
   5  -4   5      234.32      214.21      4.26 o 
   6  -4   5       97.75       93.00      3.40 o 
   7  -4   5        7.98        9.00      1.73 o 
   8  -4   5       42.20       40.05      3.14 o 
  -7  -3   5        0.15        1.81      1.42 o 
  -6  -3   5        0.27       -0.24      1.08 o 
  -5  -3   5        5.14        3.67      1.03 o 
  -4  -3   5        5.84        2.03      0.84 o 
  -3  -3   5       55.40       61.58      1.66 o 
  -2  -3   5      137.07      130.82      2.18 o 
  -1  -3   5       41.72       50.54      1.00 o 
   0  -3   5       19.33       23.41      0.60 o 
   1  -3   5       82.94       99.24      1.65 o 
   2  -3   5        0.91        2.33      0.38 o 
   3  -3   5        0.02       -0.26      0.26 o 
   4  -3   5       82.94       82.37      2.07 o 
   5  -3   5      119.23      116.07      2.78 o 
   6  -3   5        7.21        9.97      1.08 o 
   7  -3   5       53.44       59.85      3.67 o 
   8  -3   5        1.03       -0.16      1.26 o 
  -7  -2   5        1.35        3.65      1.49 o 
  -6  -2   5       19.81       18.66      2.34 o 
  -5  -2   5       11.86       14.41      1.27 o 
  -4  -2   5      131.58      136.00      2.94 o 
  -3  -2   5       65.77       71.98      1.86 o 
  -2  -2   5      242.96      268.37      4.05 o 
  -1  -2   5      335.05      363.35      6.07 o 
   0  -2   5      134.15      126.74      2.94 o 
   1  -2   5        8.78        4.74      0.39 o 
   2  -2   5        0.03        0.11      0.32 o 
   3  -2   5       14.96       13.36      0.83 o 
   4  -2   5        5.82        6.93      0.72 o 
   5  -2   5      103.80       99.99      2.59 o 
   6  -2   5       65.52       66.47      2.60 o 
   7  -2   5        0.39        0.63      0.80 o 
   8  -2   5        3.25        3.37      1.64 o 
  -8  -1   5        0.30        0.76      1.57 o 
  -7  -1   5       64.14       58.94      3.80 o 
  -6  -1   5       21.60       22.10      2.27 o 
  -5  -1   5       10.53       11.97      1.93 o 
  -4  -1   5       98.69       86.37      2.16 o 
  -3  -1   5       12.53       10.86      0.60 o 
  -2  -1   5      201.27      187.30      3.01 o 
  -1  -1   5      377.59      379.68      5.51 o 
   0  -1   5      551.07      571.95      9.30 o 
   1  -1   5      399.00      401.75      5.95 o 
   2  -1   5       39.02       54.28      1.48 o 
   3  -1   5      110.87      117.33      2.62 o 
   4  -1   5       93.06       95.28      2.45 o 
   5  -1   5       62.86       59.48      2.34 o 
   6  -1   5        1.56        1.80      0.80 o 
   7  -1   5        0.61        0.04      0.82 o 
  -8   0   5        8.28        6.25      1.93 o 
  -7   0   5        4.35        5.10      1.57 o 
  -6   0   5       25.26       25.64      3.48 o 
  -5   0   5       31.50       28.27      1.33 o 
  -4   0   5       39.56       40.77      1.25 o 
  -3   0   5        0.93        0.84      0.38 o 
  -2   0   5        4.01        4.61      0.44 o 
  -1   0   5      842.36      875.19     13.01 o 
   0   0   5      301.20      314.05      4.23 o 
   1   0   5       93.11      103.20      1.97 o 
   2   0   5       86.13       92.88      2.14 o 
   3   0   5      117.35      109.81      2.29 o 
   4   0   5       29.96       28.97      1.64 o 
   5   0   5        0.00       -0.74      0.96 o 
   6   0   5        4.98        6.04      1.12 o 
   7   0   5        3.36        4.98      1.22 o 
  -8   1   5        0.04        0.27      1.23 o 
  -7   1   5        5.61        6.16      1.13 o 
  -6   1   5        9.20        8.13      1.09 o 
  -5   1   5        7.61       10.04      0.96 o 
  -4   1   5      102.14       97.31      2.37 o 
  -3   1   5      197.85      188.70      4.61 o 
  -2   1   5        0.01        0.42      0.32 o 
  -1   1   5       24.77       19.55      0.93 o 
   0   1   5       20.90       13.91      0.83 o 
   1   1   5       70.30       71.89      1.73 o 
   2   1   5      176.11      174.70      3.13 o 
   3   1   5       61.32       56.32      1.63 o 
   4   1   5        0.40       -0.07      0.69 o 
   5   1   5       28.77       29.74      1.91 o 
   6   1   5       17.20       17.24      1.64 o 
  -8   2   5        0.34        0.77      0.90 o 
  -7   2   5       17.30       19.79      1.62 o 
  -6   2   5        0.08       -0.30      0.65 o 
  -5   2   5        0.49        1.41      0.67 o 
  -4   2   5       94.39      101.01      2.14 o 
  -3   2   5       48.06       49.76      1.33 o 
  -2   2   5        0.90        0.42      0.34 o 
  -1   2   5       49.16       41.89      1.18 o 
   0   2   5      120.18      118.95      3.02 o 
   1   2   5       27.94       28.09      1.04 o 
   2   2   5        0.34        0.52      0.48 o 
   3   2   5        0.28        0.29      0.61 o 
   4   2   5        0.01        0.50      0.72 o 
   5   2   5        9.30        9.64      2.12 o 
   6   2   5        6.15        5.17      1.75 o 
  -8   3   5        8.23        7.66      1.35 o 
  -7   3   5        2.57        1.20      0.85 o 
  -6   3   5       12.44       14.07      2.35 o 
  -5   3   5        1.16        0.68      0.65 o 
  -4   3   5       15.72       13.08      0.78 o 
  -3   3   5        0.03       -0.03      0.38 o 
  -2   3   5        5.34        5.31      0.76 o 
  -1   3   5      268.11      255.46      4.20 o 
   0   3   5       70.93       70.82      1.71 o 
   1   3   5      179.61      174.98      3.76 o 
   2   3   5       35.70       41.42      1.94 o 
   3   3   5       11.77       13.48      1.73 o 
   4   3   5        3.30        0.52      1.22 o 
   5   3   5        5.53        7.42      1.88 o 
  -8   4   5        5.70        7.12      1.34 o 
  -7   4   5        7.21        6.74      1.48 o 
  -6   4   5       18.74       25.19      3.48 o 
  -5   4   5        3.24        0.46      0.72 o 
  -4   4   5       80.66       75.77      2.63 o 
  -3   4   5       52.74       51.27      2.11 o 
  -2   4   5       87.19       81.48      2.47 o 
  -1   4   5        5.07        7.14      0.80 o 
   0   4   5       55.34       46.57      1.68 o 
   1   4   5        4.70        2.89      0.74 o 
   2   4   5        3.32        2.76      1.19 o 
   3   4   5       15.65       16.15      2.12 o 
   4   4   5        0.71        0.43      1.23 o 
  -8   5   5       12.31       15.36      2.30 o 
  -7   5   5        2.18        3.57      1.63 o 
  -6   5   5       15.69       16.19      2.08 o 
  -5   5   5        6.54        5.67      1.00 o 
  -4   5   5        4.72        3.26      1.21 o 
  -3   5   5       32.59       33.29      1.71 o 
  -2   5   5        1.22        0.35      0.64 o 
  -1   5   5        8.48        8.26      1.00 o 
   0   5   5        6.87        5.84      1.34 o 
   1   5   5        5.86        4.72      1.36 o 
   2   5   5        2.78       -0.09      1.14 o 
   3   5   5        0.00        1.13      1.30 o 
  -7   6   5        8.43        8.33      1.90 o 
  -6   6   5       24.35       24.88      2.58 o 
  -5   6   5        0.01        0.38      1.02 o 
  -4   6   5        8.04        6.88      1.51 o 
  -3   6   5        2.77        2.14      1.18 o 
  -2   6   5        0.26        1.34      1.09 o 
  -1   6   5       33.64       39.00      2.74 o 
   0   6   5        8.34        6.98      1.54 o 
   1   6   5        0.82        1.14      1.25 o 
   2   6   5        1.08        2.41      1.41 o 
  -6   7   5        0.18        0.44      1.26 o 
  -5   7   5        4.51        2.80      1.38 o 
  -4   7   5        0.02        0.43      1.17 o 
  -3   7   5       18.88       21.52      2.30 o 
  -2   7   5        7.99        8.08      1.71 o 
  -1   7   5        0.39        2.14      1.32 o 
   0   7   5        0.11       -0.25      1.14 o 
  -4   8   5        0.11        1.15      1.32 o 
  -3   8   5        1.26       -0.53      1.22 o 
   3 -10   6        1.07        2.28      0.71 o 
   0  -9   6       13.41       14.35      1.33 o 
   3  -9   6       37.06       38.94      1.33 o 
   4  -9   6       29.80       30.79      1.04 o 
   5  -9   6        4.15        4.97      0.74 o 
   6  -9   6        0.19       -0.24      0.74 o 
  -2  -8   6       16.46       17.45      1.78 o 
  -1  -8   6        0.01        0.43      0.37 o 
   0  -8   6        0.22        0.41      0.89 o 
   3  -8   6       16.95       18.13      0.82 o 
   4  -8   6        3.44        5.14      0.58 o 
   5  -8   6        0.17       -0.49      0.49 o 
   6  -8   6        7.02        6.41      1.14 o 
   7  -8   6        8.91        7.72      1.77 o 
  -3  -7   6       48.20       52.29      2.52 o 
  -2  -7   6        3.53        5.09      0.92 o 
  -1  -7   6       28.10       27.18      1.05 o 
   0  -7   6       89.26       79.55      2.66 o 
   2  -7   6        0.06        0.97      0.72 o 
   3  -7   6        0.17        0.66      0.44 o 
   4  -7   6       11.62       10.01      0.87 o 
   5  -7   6        3.17        2.46      0.62 o 
   6  -7   6       69.01       66.27      2.54 o 
   7  -7   6       25.23       24.54      1.79 o 
  -4  -6   6        3.84        3.31      0.88 o 
  -3  -6   6        0.12        0.06      0.60 o 
  -2  -6   6        0.17       -0.06      0.46 o 
  -1  -6   6       44.10       37.75      1.08 o 
   0  -6   6      197.29      202.59      3.39 o 
   1  -6   6       20.79       20.99      0.59 o 
   2  -6   6       56.81       56.44      1.27 o 
   3  -6   6       12.41       12.47      0.87 o 
   4  -6   6        8.84        8.82      0.89 o 
   5  -6   6       36.30       36.03      1.72 o 
   6  -6   6       10.29        9.34      1.17 o 
   7  -6   6        0.51       -0.69      0.91 o 
   8  -6   6        0.14        0.19      1.20 o 
  -5  -5   6        2.59        2.74      0.95 o 
  -4  -5   6        1.47        3.03      0.86 o 
  -3  -5   6       31.10       32.46      1.52 o 
  -2  -5   6       64.96       67.00      2.02 o 
  -1  -5   6       47.09       41.74      1.09 o 
   0  -5   6       12.70       10.18      0.49 o 
   1  -5   6        0.02        0.25      0.24 o 
   2  -5   6       94.48      100.38      2.39 o 
   3  -5   6      192.32      200.07      3.13 o 
   4  -5   6       35.58       31.86      1.58 o 
   5  -5   6        0.05        0.17      1.21 o 
   6  -5   6       10.48        9.75      1.23 o 
   7  -5   6        7.09        6.04      1.52 o 
   8  -5   6        0.68        0.60      1.12 o 
  -6  -4   6        1.26       -0.09      1.16 o 
  -5  -4   6        1.86        0.74      0.82 o 
  -4  -4   6       21.09       22.36      2.40 o 
  -3  -4   6      165.23      170.62      4.23 o 
  -2  -4   6       43.11       41.22      0.99 o 
  -1  -4   6       23.60       25.75      1.15 o 
   0  -4   6       52.52       54.45      1.26 o 
   1  -4   6       46.29       45.86      0.93 o 
   2  -4   6        6.96        6.83      0.59 o 
   3  -4   6      110.67      112.27      2.43 o 
   4  -4   6      107.21      109.78      2.51 o 
   5  -4   6       55.77       59.04      2.40 o 
   6  -4   6      140.83      133.36      5.79 o 
   7  -4   6        4.90        6.05      1.55 o 
   8  -4   6        3.77        0.56      1.49 o 
  -6  -3   6        0.49        1.41      1.17 o 
  -5  -3   6       33.87       36.20      1.90 o 
  -4  -3   6       22.53       23.89      1.43 o 
  -3  -3   6        1.10        1.12      0.70 o 
  -2  -3   6        0.15       -0.17      0.29 o 
  -1  -3   6      114.43      117.62      1.99 o 
   0  -3   6      292.38      280.45      4.76 o 
   1  -3   6        1.99        1.59      0.28 o 
   2  -3   6        7.03        8.33      0.49 o 
   3  -3   6       56.69       54.53      1.34 o 
   4  -3   6       44.50       45.76      1.55 o 
   5  -3   6      269.23      272.62      5.34 o 
   6  -3   6       19.48       21.39      1.52 o 
   7  -3   6        8.88       10.37      1.89 o 
   8  -3   6        1.42        1.34      1.41 o 
  -7  -2   6        1.97        1.69      1.26 o 
  -6  -2   6        1.62        2.24      1.32 o 
  -5  -2   6       27.98       23.61      1.57 o 
  -4  -2   6        6.94        6.33      0.69 o 
  -3  -2   6       75.95       74.95      1.63 o 
  -2  -2   6      177.44      182.33      2.98 o 
  -1  -2   6       80.92       86.09      1.75 o 
   0  -2   6       40.51       38.27      1.24 o 
   1  -2   6       28.24       23.18      0.78 o 
   2  -2   6       11.91       12.41      0.71 o 
   3  -2   6      141.85      131.67      4.02 o 
   4  -2   6      252.74      257.61      5.01 o 
   5  -2   6        7.08        6.65      0.97 o 
   6  -2   6        0.13        0.32      0.72 o 
   7  -2   6        0.39        1.66      1.34 o 
  -7  -1   6        1.18        1.03      1.31 o 
  -6  -1   6        1.03        2.63      1.31 o 
  -5  -1   6        2.73        2.08      0.65 o 
  -4  -1   6        5.55        4.08      0.62 o 
  -3  -1   6       73.93       72.41      2.32 o 
  -2  -1   6      642.91      650.29      9.78 o 
  -1  -1   6        0.00       -0.25      0.27 o 
   0  -1   6      378.81      403.11      9.12 o 
   1  -1   6        4.26        3.65      0.42 o 
   2  -1   6        1.05        0.39      0.40 o 
   3  -1   6       42.12       40.47      1.46 o 
   4  -1   6       11.39       12.15      0.96 o 
   5  -1   6        0.10       -0.63      0.65 o 
   6  -1   6        0.37        0.00      0.74 o 
   7  -1   6        0.00       -0.54      0.84 o 
  -8   0   6        0.28       -0.83      1.34 o 
  -7   0   6        0.37        1.30      1.29 o 
  -6   0   6        9.46       11.06      2.33 o 
  -5   0   6       13.69       14.16      1.30 o 
  -4   0   6       40.50       37.76      1.26 o 
  -3   0   6       66.24       70.75      1.87 o 
  -2   0   6        5.18        3.29      0.51 o 
  -1   0   6      221.39      239.14      5.42 o 
   0   0   6      328.68      329.10      5.06 o 
   1   0   6       36.83       33.46      1.10 o 
   2   0   6        0.98        0.56      0.45 o 
   3   0   6       10.54       10.68      0.89 o 
   4   0   6       69.01       61.48      3.67 o 
   5   0   6       27.08       27.70      3.14 o 
   6   0   6        0.14        0.13      0.80 o 
   7   0   6        1.38        1.24      1.08 o 
  -8   1   6        0.09        0.46      1.52 o 
  -7   1   6        0.05       -0.60      0.79 o 
  -6   1   6       17.00       18.05      1.44 o 
  -5   1   6      159.60      163.43      4.47 o 
  -4   1   6       65.92       66.30      1.94 o 
  -3   1   6       82.78       85.35      1.88 o 
  -2   1   6      267.24      253.34      4.13 o 
  -1   1   6       32.58       34.70      1.75 o 
   0   1   6       89.57       94.67      1.97 o 
   1   1   6      346.86      336.19      5.69 o 
   2   1   6        0.02       -0.14      0.44 o 
   3   1   6      173.80      177.00      4.75 o 
   4   1   6      103.74      105.52      3.55 o 
   5   1   6        6.19        8.01      1.26 o 
   6   1   6        0.63       -0.21      0.92 o 
  -8   2   6        1.05       -0.87      0.87 o 
  -7   2   6        0.01        0.90      0.85 o 
  -6   2   6       26.25       22.55      1.76 o 
  -5   2   6       38.25       34.76      4.37 o 
  -4   2   6        0.83        1.50      0.56 o 
  -3   2   6       27.10       26.60      1.04 o 
  -2   2   6      106.21      113.73      2.65 o 
  -1   2   6       45.89       46.08      1.47 o 
   0   2   6        8.47        5.77      0.62 o 
   1   2   6       14.43       13.08      0.82 o 
   2   2   6       20.23       19.53      1.36 o 
   3   2   6       54.05       57.94      2.73 o 
   4   2   6       33.50       39.78      2.15 o 
   5   2   6        0.38        0.66      1.30 o 
  -8   3   6        0.38       -0.92      0.92 o 
  -7   3   6        3.60        2.63      1.01 o 
  -6   3   6        0.54        0.32      0.78 o 
  -5   3   6       19.93       20.66      1.50 o 
  -4   3   6        5.89        4.19      0.87 o 
  -3   3   6       39.88       38.53      1.52 o 
  -2   3   6        0.08       -0.49      0.52 o 
  -1   3   6      141.37      123.27      9.18 o 
   0   3   6        3.60        3.91      0.78 o 
   1   3   6        8.86        6.83      0.97 o 
   2   3   6        4.03        7.60      1.07 o 
   3   3   6        2.46        1.67      0.87 o 
   4   3   6        0.00       -1.08      1.08 o 
   5   3   6        0.08        2.15      1.61 o 
  -8   4   6        0.98        2.23      1.70 o 
  -7   4   6        6.84        9.75      2.95 o 
  -6   4   6       16.92       17.27      1.64 o 
  -5   4   6       40.21       44.99      2.19 o 
  -4   4   6       43.47       49.81      2.25 o 
  -3   4   6       27.81       32.15      2.48 o 
  -2   4   6       74.16       67.99      2.49 o 
  -1   4   6        0.23       -0.57      0.57 o 
   0   4   6        3.14        4.72      1.42 o 
   1   4   6       29.86       29.83      1.86 o 
   2   4   6        0.06       -0.98      0.98 o 
   3   4   6       10.33       11.08      1.99 o 
   4   4   6        0.84        0.59      1.44 o 
  -7   5   6       15.57       15.37      2.34 o 
  -6   5   6        5.17       11.19      1.96 o 
  -5   5   6        0.12        1.11      1.32 o 
  -4   5   6        0.59        0.53      1.05 o 
  -3   5   6        1.47        0.63      0.69 o 
  -2   5   6       22.97       22.02      2.17 o 
  -1   5   6       14.47       15.99      1.91 o 
   0   5   6        2.74        4.17      1.40 o 
   1   5   6        1.75        3.09      1.41 o 
   2   5   6        3.55        3.96      1.54 o 
  -7   6   6        0.01       -0.77      1.30 o 
  -6   6   6        0.09       -0.98      1.23 o 
  -5   6   6        0.03        0.73      1.34 o 
  -4   6   6        4.53        5.53      1.47 o 
  -3   6   6        7.38        7.62      1.62 o 
  -2   6   6        7.54        5.34      1.55 o 
  -1   6   6        0.94        2.68      1.29 o 
   0   6   6        1.39        0.65      1.13 o 
   1   6   6        2.48        0.95      1.29 o 
  -5   7   6        2.47        1.91      1.49 o 
  -4   7   6        3.92        2.61      1.42 o 
  -3   7   6        0.35        0.60      1.32 o 
  -2   7   6        0.19        1.55      1.31 o 
  -1   7   6        1.19       -0.14      1.21 o 
   0  -9   7        0.02       -0.15      0.57 o 
   3  -9   7        4.26        4.99      1.11 o 
   4  -9   7        1.74        1.24      0.44 o 
   5  -9   7       12.54       14.48      0.94 o 
  -2  -8   7        8.80        9.16      0.85 o 
  -1  -8   7        1.87        1.39      0.78 o 
   0  -8   7        4.37        4.05      0.68 o 
   2  -8   7       33.44       34.04      1.69 o 
   3  -8   7        0.06       -0.45      0.45 o 
   4  -8   7       31.13       32.07      1.44 o 
   5  -8   7       37.97       36.16      1.43 o 
   6  -8   7       16.81       16.28      1.99 o 
  -3  -7   7       10.85        9.75      1.03 o 
  -2  -7   7       15.23       14.92      1.01 o 
  -1  -7   7       11.60       11.95      0.77 o 
   0  -7   7        0.20       -0.54      0.54 o 
   1  -7   7        0.08       -0.14      0.60 o 
   2  -7   7       31.48       32.52      1.80 o 
   3  -7   7        1.94        2.75      0.56 o 
   4  -7   7       87.28       84.15      2.53 o 
   5  -7   7       25.34       26.03      1.51 o 
   6  -7   7        1.06        0.90      0.82 o 
   7  -7   7        0.01       -0.80      0.80 o 
  -4  -6   7        8.02       11.03      1.17 o 
  -3  -6   7        3.45        4.73      0.83 o 
  -2  -6   7       11.28       10.83      0.86 o 
  -1  -6   7        7.21        5.99      0.62 o 
   0  -6   7       13.00       11.83      1.04 o 
   1  -6   7      110.30      117.03      2.99 o 
   2  -6   7       64.53       66.03      1.87 o 
   3  -6   7        1.91        2.83      0.62 o 
   4  -6   7       11.42       12.12      1.03 o 
   5  -6   7        1.97        1.24      0.76 o 
   6  -6   7        0.58       -0.67      1.22 o 
   7  -6   7        2.93        1.44      1.16 o 
  -5  -5   7       17.43       18.54      1.51 o 
  -4  -5   7       27.31       27.60      3.17 o 
  -3  -5   7        3.13        3.93      0.78 o 
  -2  -5   7        0.21        0.04      0.49 o 
  -1  -5   7        0.22        0.75      0.45 o 
   0  -5   7      166.74      169.73      4.53 o 
   1  -5   7      412.51      399.30      6.88 o 
   2  -5   7       98.28       97.36      2.09 o 
   3  -5   7       39.24       31.43      1.49 o 
   4  -5   7      168.56      173.43      4.43 o 
   5  -5   7       50.88       50.10      3.12 o 
   6  -5   7        7.77        6.65      1.16 o 
   7  -5   7        4.96        4.94      1.49 o 
  -6  -4   7       15.60       21.52      2.36 o 
  -5  -4   7       17.11       18.36      1.49 o 
  -4  -4   7        0.27        0.00      0.70 o 
  -3  -4   7        7.49        6.09      0.86 o 
  -2  -4   7        0.67        1.07      0.51 o 
  -1  -4   7      124.24      120.40      2.04 o 
   0  -4   7      118.87      117.00      2.24 o 
   1  -4   7      119.82      120.51      2.05 o 
   2  -4   7       92.81       92.57      1.76 o 
   3  -4   7       46.91       43.60      1.79 o 
   4  -4   7      368.43      350.86      7.89 o 
   5  -4   7       64.84       64.89      2.61 o 
   6  -4   7        2.39        3.72      1.36 o 
   7  -4   7        0.15       -0.26      1.13 o 
  -6  -3   7        2.11        1.13      1.21 o 
  -5  -3   7        4.66        4.50      1.48 o 
  -4  -3   7        2.70        3.56      0.85 o 
  -3  -3   7        0.45        0.25      0.66 o 
  -2  -3   7       27.81       26.81      1.46 o 
  -1  -3   7       75.30       66.36      1.39 o 
   0  -3   7        7.21        5.96      0.63 o 
   1  -3   7        5.25        5.10      0.54 o 
   2  -3   7       24.77       26.94      0.92 o 
   3  -3   7      148.09      150.50      2.75 o 
   4  -3   7        6.32        5.40      0.71 o 
   5  -3   7        0.06        0.09      0.59 o 
   6  -3   7        0.34       -0.40      1.01 o 
   7  -3   7        4.58        6.81      1.75 o 
  -7  -2   7        0.07       -0.69      1.22 o 
  -6  -2   7        2.69        4.77      1.46 o 
  -5  -2   7        3.11        6.04      1.77 o 
  -4  -2   7       14.83       15.20      1.22 o 
  -3  -2   7      123.45      121.71      2.71 o 
  -2  -2   7        1.21        1.50      0.37 o 
  -1  -2   7       81.58       91.64      1.81 o 
   0  -2   7       14.68       13.70      0.86 o 
   1  -2   7       96.89       92.48      1.85 o 
   2  -2   7       58.17       53.72      1.59 o 
   3  -2   7        8.00        7.22      1.27 o 
   4  -2   7        5.62        5.48      1.13 o 
   5  -2   7        0.01        0.60      0.70 o 
   6  -2   7        3.99        1.37      0.88 o 
   7  -2   7        6.39        8.82      2.06 o 
  -7  -1   7        0.72        0.50      1.36 o 
  -6  -1   7        0.00        1.00      1.23 o 
  -5  -1   7       14.59       16.71      1.08 o 
  -4  -1   7      160.62      163.04      3.53 o 
  -3  -1   7       31.18       28.03      1.19 o 
  -2  -1   7      262.92      279.23      6.05 o 
  -1  -1   7      491.42      496.77     10.37 o 
   0  -1   7       14.07       11.01      0.74 o 
   1  -1   7       16.64       17.26      0.90 o 
   2  -1   7        1.17        0.92      0.49 o 
   3  -1   7        9.28        8.51      1.20 o 
   4  -1   7       25.52       27.20      1.62 o 
   5  -1   7        7.78       10.89      2.00 o 
   6  -1   7        0.35       -0.01      1.59 o 
   7  -1   7        0.00       -0.17      1.48 o 
  -7   0   7        1.11        0.64      1.36 o 
  -6   0   7        8.08       10.01      1.23 o 
  -5   0   7       57.20       52.27      2.22 o 
  -4   0   7        8.11        7.60      0.79 o 
  -3   0   7      187.48      184.32      3.82 o 
  -2   0   7      228.44      227.34      4.40 o 
  -1   0   7       60.03       63.26      2.21 o 
   0   0   7       52.25       52.33      1.61 o 
   1   0   7       23.30       21.03      1.08 o 
   2   0   7      127.61      121.90      2.92 o 
   3   0   7       58.11       63.73      2.78 o 
   4   0   7        9.87        9.75      3.03 o 
   5   0   7        0.01       -0.22      0.77 o 
   6   0   7        0.00        0.78      0.97 o 
  -8   1   7        0.50        0.56      1.61 o 
  -7   1   7       11.63       10.68      2.01 o 
  -6   1   7       16.71       14.45      1.44 o 
  -5   1   7        2.19        3.02      0.84 o 
  -4   1   7       42.03       41.00      1.58 o 
  -3   1   7       43.62       43.25      1.93 o 
  -2   1   7       59.20       54.37      2.08 o 
  -1   1   7       23.58       27.46      1.09 o 
   0   1   7        9.61       11.01      0.75 o 
   1   1   7       11.14       12.20      0.85 o 
   2   1   7      163.48      161.98      4.47 o 
   3   1   7       27.70       35.73      1.93 o 
   4   1   7        0.85        1.59      1.25 o 
   5   1   7        0.04        0.19      0.89 o 
  -8   2   7        2.24        2.95      1.76 o 
  -7   2   7        4.39        6.24      2.34 o 
  -6   2   7        0.98        0.81      1.12 o 
  -5   2   7       13.49       12.62      1.29 o 
  -4   2   7       62.08       61.46      2.43 o 
  -3   2   7        0.22        0.27      0.59 o 
  -2   2   7      124.66      117.11      2.86 o 
  -1   2   7        1.06       -0.29      0.50 o 
   0   2   7       38.33       35.22      1.76 o 
   1   2   7       10.58       15.32      1.29 o 
   2   2   7       25.98       26.31      1.68 o 
   3   2   7        0.85        0.25      0.80 o 
   4   2   7        3.54        4.57      1.17 o 
   5   2   7        4.46        4.92      1.75 o 
  -8   3   7        0.92        2.18      1.20 o 
  -7   3   7        1.08        1.70      1.55 o 
  -6   3   7       13.57       11.88      1.56 o 
  -5   3   7       67.52       77.56      2.98 o 
  -4   3   7        9.83       10.24      1.21 o 
  -3   3   7      206.19      186.37      6.94 o 
  -2   3   7       19.07       16.10      1.31 o 
  -1   3   7       11.67       10.10      1.84 o 
   0   3   7        9.02       11.38      1.37 o 
   1   3   7        9.06       11.09      1.23 o 
   2   3   7        7.62        9.47      1.25 o 
   3   3   7        5.69        5.00      1.55 o 
   4   3   7        5.17        7.42      1.99 o 
  -7   4   7       12.19       15.11      1.69 o 
  -6   4   7        7.48        5.96      1.98 o 
  -5   4   7        2.41        1.20      0.89 o 
  -4   4   7       29.24       24.72      2.41 o 
  -3   4   7        5.76        5.14      1.13 o 
  -2   4   7        0.89        1.58      0.79 o 
  -1   4   7       30.73       34.34      4.11 o 
   0   4   7        1.54        2.80      1.43 o 
   1   4   7       11.28       12.13      1.90 o 
   2   4   7        3.17        2.87      1.47 o 
   3   4   7        2.91        4.52      1.75 o 
  -7   5   7        0.17       -0.38      1.37 o 
  -6   5   7        0.03       -0.56      1.26 o 
  -5   5   7        6.67        7.39      1.86 o 
  -4   5   7        2.24        1.43      1.18 o 
  -3   5   7        1.68        2.03      1.26 o 
  -2   5   7        1.56        1.25      1.29 o 
  -1   5   7        2.07        2.56      1.31 o 
   0   5   7        2.46        1.61      1.36 o 
   1   5   7        3.73        3.74      1.52 o 
   2   5   7        1.73        4.23      1.77 o 
  -6   6   7        1.20        3.68      1.70 o 
  -5   6   7        6.56        6.83      1.85 o 
  -4   6   7        1.74        5.37      1.78 o 
  -3   6   7        2.31        2.47      1.49 o 
  -2   6   7        0.18       -0.32      1.08 o 
  -1   6   7        1.19        0.54      1.30 o 
   0   6   7       13.43       16.46      2.39 o 
   3  -9   8        9.38        9.47      1.35 o 
   4  -9   8       10.52       10.78      1.16 o 
   5  -9   8        8.71       11.10      0.89 o 
  -1  -8   8        0.06       -0.71      0.71 o 
   0  -8   8        4.65        3.61      0.77 o 
   1  -8   8        9.70        9.00      0.96 o 
   2  -8   8       21.62       19.14      1.55 o 
   3  -8   8       73.09       69.70      2.01 o 
   4  -8   8        8.37        9.07      0.91 o 
   5  -8   8        0.25        0.17      0.68 o 
   6  -8   8        0.08       -0.64      1.12 o 
  -3  -7   8        1.48        1.46      0.74 o 
  -2  -7   8        6.82        7.39      1.01 o 
  -1  -7   8        1.95        1.13      0.48 o 
   0  -7   8        4.10        3.07      0.45 o 
   1  -7   8        9.73        9.50      0.69 o 
   2  -7   8       73.34       64.53      1.87 o 
   3  -7   8       18.55       17.94      1.08 o 
   4  -7   8        8.41        6.18      0.90 o 
   5  -7   8       17.84       18.81      1.43 o 
   6  -7   8        7.88        5.31      1.08 o 
  -4  -6   8        2.30        3.02      0.94 o 
  -3  -6   8        0.58        0.66      1.21 o 
  -2  -6   8        4.99        7.05      1.06 o 
  -1  -6   8       27.26       27.71      1.22 o 
   0  -6   8       87.79       87.28      3.70 o 
   1  -6   8       46.46       45.54      1.86 o 
   2  -6   8       11.33       10.31      0.83 o 
   3  -6   8       55.94       55.06      1.95 o 
   4  -6   8        9.54        9.61      1.26 o 
   5  -6   8       17.12       15.88      1.35 o 
   6  -6   8       29.65       32.95      1.99 o 
   7  -6   8        0.48        0.01      1.06 o 
  -5  -5   8        0.15       -0.21      0.85 o 
  -4  -5   8        0.76        0.52      0.77 o 
  -3  -5   8        0.29        0.57      0.65 o 
  -2  -5   8       14.13       14.71      1.04 o 
  -1  -5   8      142.45      137.69      3.43 o 
   0  -5   8      153.51      146.93      5.11 o 
   1  -5   8        0.41        0.10      0.50 o 
   2  -5   8      159.48      145.10      3.64 o 
   3  -5   8      114.28      114.40      3.23 o 
   4  -5   8        5.88        7.67      1.01 o 
   5  -5   8        1.74        1.35      1.00 o 
   6  -5   8        6.59        5.70      1.46 o 
   7  -5   8        1.97        1.82      1.34 o 
  -5  -4   8        7.34       11.42      1.78 o 
  -4  -4   8        0.03        0.39      0.72 o 
  -3  -4   8        0.17        0.53      0.59 o 
  -2  -4   8       16.34       13.04      1.13 o 
  -1  -4   8       70.14       66.45      2.12 o 
   0  -4   8       32.82       35.74      2.18 o 
   1  -4   8      121.26      122.62      3.24 o 
   2  -4   8      340.09      332.74      7.32 o 
   3  -4   8        0.74       -0.62      0.62 o 
   4  -4   8       38.03       37.92      2.00 o 
   5  -4   8        1.32        0.29      0.85 o 
   6  -4   8        0.92        0.60      1.10 o 
   7  -4   8        1.07        0.41      1.32 o 
  -6  -3   8        6.55       10.11      1.95 o 
  -5  -3   8        1.09        2.45      0.91 o 
  -4  -3   8        7.74       10.43      1.14 o 
  -3  -3   8        1.80        2.20      0.92 o 
  -2  -3   8        1.00       -0.17      0.55 o 
  -1  -3   8        0.22       -0.17      0.29 o 
   0  -3   8      279.22      283.23      5.15 o 
   1  -3   8      246.46      240.16      4.21 o 
   2  -3   8       18.28       16.35      0.91 o 
   3  -3   8       47.55       45.26      1.57 o 
   4  -3   8        6.08        9.98      2.36 o 
   5  -3   8       22.84       22.23      2.28 o 
   6  -3   8       20.01       19.11      2.35 o 
   7  -3   8        0.11       -0.19      1.31 o 
  -6  -2   8        6.79        9.99      1.88 o 
  -5  -2   8       14.08       14.80      2.73 o 
  -4  -2   8        5.67        4.64      0.89 o 
  -3  -2   8        0.17       -0.48      0.51 o 
  -2  -2   8       53.59       52.38      1.60 o 
  -1  -2   8      229.99      227.52      4.33 o 
   0  -2   8       89.82       86.99      2.13 o 
   1  -2   8        4.24        3.04      0.53 o 
   2  -2   8       20.77       20.28      1.07 o 
   3  -2   8        0.62        0.48      0.91 o 
   4  -2   8       22.66       27.00      1.60 o 
   5  -2   8       43.07       45.66      2.53 o 
   6  -2   8        5.66        3.49      1.55 o 
  -7  -1   8        0.69        1.73      1.48 o 
  -6  -1   8       21.96       17.58      2.31 o 
  -5  -1   8        6.96        8.43      1.69 o 
  -4  -1   8       55.30       58.32      1.89 o 
  -3  -1   8       66.00       69.35      2.00 o 
  -2  -1   8        9.56       10.18      0.94 o 
  -1  -1   8        9.49        8.37      1.13 o 
   0  -1   8       16.05       15.07      0.91 o 
   1  -1   8       25.32       21.23      1.12 o 
   2  -1   8        0.02       -0.24      0.50 o 
   3  -1   8        1.79        4.23      0.86 o 
   4  -1   8        1.83        2.36      0.86 o 
   5  -1   8        1.98        2.66      0.98 o 
   6  -1   8        0.02       -0.16      1.38 o 
  -7   0   8        1.62        0.74      1.48 o 
  -6   0   8        0.48        0.63      1.18 o 
  -5   0   8       18.56       20.06      1.52 o 
  -4   0   8       40.67       39.18      1.59 o 
  -3   0   8       73.30       71.14      2.08 o 
  -2   0   8        0.31        0.24      1.06 o 
  -1   0   8      112.22      105.54      2.60 o 
   0   0   8      115.02      104.01      2.57 o 
   1   0   8       49.89       48.86      1.71 o 
   2   0   8        1.03        1.05      0.75 o 
   3   0   8        8.78        6.96      1.04 o 
   4   0   8        0.01        0.58      0.78 o 
   5   0   8        4.20        5.87      1.23 o 
   6   0   8        5.88        5.91      1.43 o 
  -7   1   8        4.99        2.33      1.73 o 
  -6   1   8       10.23       10.74      1.71 o 
  -5   1   8       12.35        9.38      1.38 o 
  -4   1   8       19.93       21.10      1.52 o 
  -3   1   8        5.67        8.99      1.07 o 
  -2   1   8        3.26        3.79      0.90 o 
  -1   1   8      105.85      102.44      2.65 o 
   0   1   8      103.95      107.07      5.27 o 
   1   1   8        3.68        5.52      0.95 o 
   2   1   8        0.35        0.35      0.70 o 
   3   1   8        3.13        2.54      0.89 o 
   4   1   8       11.49       11.80      1.70 o 
   5   1   8        6.58        7.37      2.64 o 
  -7   2   8        2.60        3.51      1.13 o 
  -6   2   8       32.70       40.57      4.33 o 
  -5   2   8        0.59        0.43      0.90 o 
  -4   2   8       65.30       63.26      2.59 o 
  -3   2   8        9.32        8.07      1.49 o 
  -2   2   8       21.43       17.77      1.44 o 
  -1   2   8        4.25        7.54      1.39 o 
   0   2   8       50.29       49.54      4.25 o 
   1   2   8        0.26       -0.04      0.66 o 
   2   2   8        8.98       12.07      1.33 o 
   3   2   8       14.87       17.35      1.71 o 
   4   2   8        6.94        7.84      2.08 o 
  -7   3   8        6.39        7.57      1.46 o 
  -6   3   8        0.65        0.78      0.98 o 
  -5   3   8       43.67       39.26      2.19 o 
  -4   3   8       14.21       15.13      1.42 o 
  -3   3   8        3.29        2.17      1.27 o 
  -2   3   8        3.21        3.81      1.32 o 
  -1   3   8        0.58       -0.20      1.46 o 
   0   3   8        2.85        3.93      0.95 o 
   1   3   8        0.16       -0.65      1.11 o 
   2   3   8       12.12       14.07      1.52 o 
   3   3   8        8.52        8.04      1.89 o 
  -7   4   8        0.95        0.43      1.48 o 
  -6   4   8       16.06       19.10      1.81 o 
  -5   4   8        0.16       -0.81      1.03 o 
  -4   4   8        0.01        0.04      1.12 o 
  -3   4   8        9.99       12.43      1.38 o 
  -2   4   8        1.81        1.74      1.53 o 
  -1   4   8        9.39       10.37      1.30 o 
   0   4   8        1.18        0.81      1.21 o 
   1   4   8        1.06        1.25      1.29 o 
   2   4   8        0.01        2.72      1.56 o 
  -6   5   8        5.46        7.25      2.04 o 
  -5   5   8        4.25        5.10      1.78 o 
  -4   5   8        4.52        4.90      1.76 o 
  -3   5   8        6.14        5.26      1.78 o 
  -2   5   8        1.06        1.80      1.49 o 
  -1   5   8        5.96        7.68      1.86 o 
   0   5   8        2.61        2.53      1.40 o 
   1   5   8        2.81        2.01      1.42 o 
  -4   6   8        0.00        2.00      1.53 o 
  -3   6   8        3.37        5.03      1.86 o 
  -2   6   8       10.00       11.00      2.20 o 
   2  -9   9       11.09        8.99      1.16 o 
   3  -9   9        8.32        9.28      1.42 o 
  -1  -8   9        0.71        0.58      0.86 o 
   0  -8   9        9.12       10.69      1.16 o 
   1  -8   9       45.39       38.72      2.05 o 
   2  -8   9       25.76       26.44      1.11 o 
   3  -8   9        0.57        1.61      1.07 o 
   4  -8   9       11.72       11.62      3.12 o 
   5  -8   9       33.26       35.25      1.86 o 
  -2  -7   9        0.39        0.22      0.59 o 
  -1  -7   9        0.05        0.42      0.90 o 
   0  -7   9       31.45       28.67      2.27 o 
   1  -7   9       25.61       24.05      1.15 o 
   2  -7   9        2.37        2.03      0.57 o 
   3  -7   9       15.14       14.46      1.20 o 
   4  -7   9       19.32       22.73      1.42 o 
   5  -7   9       13.86       14.92      1.60 o 
   6  -7   9        0.80        0.14      1.75 o 
  -3  -6   9       14.95       17.11      1.30 o 
  -2  -6   9       13.78       16.13      1.13 o 
  -1  -6   9        0.57       -0.83      0.83 o 
   0  -6   9        9.40       10.89      1.09 o 
   1  -6   9       16.87       13.88      1.30 o 
   2  -6   9       15.56       18.24      1.13 o 
   3  -6   9       16.72       18.99      1.47 o 
   4  -6   9        7.18        6.83      1.01 o 
   5  -6   9        0.41       -0.62      0.78 o 
   6  -6   9       13.83       12.81      1.81 o 
  -4  -5   9        3.44        6.73      1.35 o 
  -3  -5   9       17.97       16.54      1.28 o 
  -2  -5   9       26.20       26.67      2.44 o 
  -1  -5   9        0.01        0.94      0.59 o 
   0  -5   9      138.81      141.28      3.63 o 
   1  -5   9      206.00      201.91      4.80 o 
   2  -5   9        2.65        0.43      0.63 o 
   3  -5   9       14.15       13.64      1.18 o 
   4  -5   9        3.88        1.78      0.83 o 
   5  -5   9       15.24       15.25      1.49 o 
   6  -5   9       11.36       10.54      1.75 o 
  -5  -4   9        2.14        2.57      1.73 o 
  -4  -4   9        0.01       -0.73      0.73 o 
  -3  -4   9        3.63        1.16      0.78 o 
  -2  -4   9       38.99       36.60      1.70 o 
  -1  -4   9       66.89       67.24      3.29 o 
   0  -4   9      452.42      432.39     13.22 o 
   1  -4   9       34.47       33.35      1.64 o 
   2  -4   9       83.40       75.06      2.54 o 
   3  -4   9       50.29       55.11      2.25 o 
   4  -4   9       12.66       11.77      1.30 o 
   5  -4   9        9.89        7.82      1.55 o 
   6  -4   9        3.06        3.17      1.44 o 
  -6  -3   9        0.54        0.61      1.34 o 
  -5  -3   9        0.38        1.05      1.14 o 
  -4  -3   9        1.26        1.79      0.84 o 
  -3  -3   9        0.46        0.03      0.94 o 
  -2  -3   9       74.25       78.06      5.01 o 
  -1  -3   9      145.63      143.94      5.54 o 
   0  -3   9        2.34        1.06      0.66 o 
   1  -3   9       25.33       23.89      1.45 o 
   2  -3   9        4.90        4.84      0.89 o 
   3  -3   9       31.78       33.56      3.05 o 
   4  -3   9       48.23       47.95      2.37 o 
   5  -3   9        3.13        2.09      1.27 o 
   6  -3   9        0.00        1.47      1.38 o 
  -6  -2   9        0.28        0.14      1.22 o 
  -5  -2   9       15.53       18.43      2.23 o 
  -4  -2   9        0.78        1.32      0.84 o 
  -3  -2   9        3.57        2.27      0.80 o 
  -2  -2   9       61.24       58.96      2.30 o 
  -1  -2   9        1.85        3.16      0.75 o 
   0  -2   9       58.72       54.33      1.69 o 
   1  -2   9        0.52        0.36      0.47 o 
   2  -2   9        0.32        0.90      0.56 o 
   3  -2   9        6.84        5.31      0.94 o 
   4  -2   9        7.35        6.84      1.56 o 
   5  -2   9        0.63        1.74      1.35 o 
   6  -2   9        3.32        4.45      1.68 o 
  -6  -1   9       22.38       24.13      2.72 o 
  -5  -1   9       18.79       19.48      2.32 o 
  -4  -1   9        2.17        2.17      1.98 o 
  -3  -1   9        1.84        1.35      0.77 o 
  -2  -1   9       21.39       22.17      1.18 o 
  -1  -1   9       48.02       46.35      2.34 o 
   0  -1   9       59.65       61.14      2.87 o 
   1  -1   9        0.08       -0.03      0.48 o 
   2  -1   9       27.82       19.98      1.41 o 
   3  -1   9        2.05        1.98      1.12 o 
   4  -1   9        1.97        2.91      1.02 o 
   5  -1   9        6.01        3.62      1.63 o 
  -7   0   9        8.00       12.07      2.31 o 
  -6   0   9        3.67        1.83      1.57 o 
  -5   0   9        7.91        6.82      1.71 o 
  -4   0   9       16.25       14.42      1.34 o 
  -3   0   9        9.77       10.03      1.15 o 
  -2   0   9      239.20      233.35      5.85 o 
  -1   0   9      120.76      118.85      2.95 o 
   0   0   9        5.77        2.43      0.74 o 
   1   0   9        8.67        6.59      0.98 o 
   2   0   9        1.87        1.39      0.75 o 
   3   0   9       19.35       21.66      1.66 o 
   4   0   9       25.08       27.13      2.10 o 
   5   0   9        3.29        2.98      1.18 o 
  -7   1   9        2.43        4.20      1.96 o 
  -6   1   9        0.24        0.02      1.37 o 
  -5   1   9        0.32       -0.12      0.79 o 
  -4   1   9        1.40        0.63      0.77 o 
  -3   1   9       11.69       14.74      1.38 o 
  -2   1   9       83.61       91.07      4.37 o 
  -1   1   9       27.10       29.69      1.77 o 
   0   1   9       10.22       10.26      1.18 o 
   1   1   9        4.01        5.23      1.02 o 
   2   1   9        2.02        2.40      1.08 o 
   3   1   9       14.02       14.59      1.55 o 
   4   1   9        2.07        2.71      1.16 o 
  -7   2   9        0.71        2.78      1.76 o 
  -6   2   9       18.94       18.62      1.82 o 
  -5   2   9        1.55        3.30      1.08 o 
  -4   2   9       11.63       10.31      1.57 o 
  -3   2   9        1.76        2.76      1.37 o 
  -2   2   9        5.01        7.74      1.19 o 
  -1   2   9        1.45        1.18      0.79 o 
   0   2   9        1.40        1.08      0.78 o 
   1   2   9       15.28       17.48      1.54 o 
   2   2   9        5.02        5.28      1.18 o 
   3   2   9        3.39        5.80      1.25 o 
  -6   3   9        0.07       -0.13      0.98 o 
  -5   3   9        1.53       -0.11      0.89 o 
  -4   3   9       10.01       15.11      2.20 o 
  -3   3   9        1.18        0.26      1.10 o 
  -2   3   9       20.78       23.11      2.43 o 
  -1   3   9        2.01        1.45      0.90 o 
   0   3   9        2.49        3.49      2.00 o 
   1   3   9        4.68        5.09      2.55 o 
   2   3   9        0.25        1.49      1.57 o 
  -6   4   9        1.43        3.71      1.86 o 
  -5   4   9        0.67        0.06      1.39 o 
  -4   4   9        1.89       -1.26      1.26 o 
  -3   4   9        6.44        3.89      2.45 o 
  -2   4   9        3.31        5.39      1.24 o 
  -1   4   9        0.46        0.25      1.31 o 
   0   4   9        0.24        0.35      1.28 o 
   1   4   9        2.08        1.49      1.40 o 
  -5   5   9        1.66        0.84      1.57 o 
  -4   5   9        5.28        4.42      1.94 o 
  -3   5   9        2.49        3.28      1.76 o 
  -2   5   9        0.49       -0.14      1.42 o 
  -1   5   9        2.35        2.14      1.65 o 
   0  -8  10        2.94        2.54      1.01 o 
   1  -8  10        0.28       -0.10      0.47 o 
   2  -8  10        1.17        0.48      0.51 o 
   3  -8  10       17.89       17.53      1.19 o 
   4  -8  10       25.41       27.86      1.61 o 
  -2  -7  10        0.55        0.70      0.70 o 
  -1  -7  10        0.55        0.69      1.00 o 
   0  -7  10        1.43        0.91      0.57 o 
   1  -7  10        6.30        6.79      1.24 o 
   2  -7  10       21.66       23.55      1.30 o 
   3  -7  10        6.50        6.46      0.91 o 
   4  -7  10        3.10        3.14      0.91 o 
   5  -7  10       11.92       13.67      1.94 o 
  -3  -6  10        0.23        0.41      0.77 o 
  -2  -6  10       24.08       23.28      1.43 o 
  -1  -6  10       28.98       35.47      2.40 o 
   0  -6  10        5.91        6.36      1.16 o 
   1  -6  10       11.00        9.72      0.93 o 
   2  -6  10       27.40       27.10      1.49 o 
   3  -6  10        3.21        1.98      0.80 o 
   4  -6  10       81.54       91.09      3.14 o 
   5  -6  10       26.28       28.42      1.90 o 
  -4  -5  10        3.00        2.88      1.02 o 
  -3  -5  10        0.08        0.62      0.79 o 
  -2  -5  10       39.75       38.94      3.82 o 
  -1  -5  10       86.46       80.13      3.79 o 
   0  -5  10        8.83        7.69      0.92 o 
   1  -5  10        3.01        1.98      0.69 o 
   2  -5  10        4.51        5.45      0.91 o 
   3  -5  10       16.79       16.93      1.70 o 
   4  -5  10       25.12       26.19      1.75 o 
   5  -5  10        7.01       10.07      1.69 o 
   6  -5  10        0.38       -0.57      1.10 o 
  -4  -4  10        0.57        0.73      1.18 o 
  -3  -4  10       18.90       24.96      2.21 o 
  -2  -4  10       60.40       57.39      2.28 o 
  -1  -4  10        4.86        3.77      1.35 o 
   0  -4  10       19.54       18.52      1.29 o 
   1  -4  10       24.98       22.54      2.25 o 
   2  -4  10       26.38       29.53      1.72 o 
   3  -4  10        5.91        8.26      1.33 o 
   4  -4  10        1.24        0.93      0.94 o 
   5  -4  10        0.35        0.82      1.18 o 
   6  -4  10        0.27       -1.09      1.09 o 
  -5  -3  10        0.62        0.71      1.28 o 
  -4  -3  10       10.73       11.52      1.40 o 
  -3  -3  10       29.20       32.40      1.85 o 
  -2  -3  10        4.40        4.71      0.93 o 
  -1  -3  10       24.16       25.79      2.30 o 
   0  -3  10        2.93        4.48      0.92 o 
   1  -3  10       48.48       46.73      2.09 o 
   2  -3  10       35.17       29.10      1.72 o 
   3  -3  10        1.80        1.61      0.96 o 
   4  -3  10        7.83        7.08      1.60 o 
   5  -3  10        7.90       12.86      2.20 o 
  -5  -2  10        1.67        1.80      1.46 o 
  -4  -2  10        0.05       -0.79      1.03 o 
  -3  -2  10        2.48        3.07      0.94 o 
  -2  -2  10        1.42        1.00      1.21 o 
  -1  -2  10       21.39       24.02      3.23 o 
   0  -2  10       28.87       31.34      2.48 o 
   1  -2  10        1.11        0.13      1.08 o 
   2  -2  10        0.04        0.29      1.77 o 
   3  -2  10        2.05        3.42      1.31 o 
   4  -2  10       11.09       12.47      2.02 o 
   5  -2  10        9.24       11.71      2.22 o 
  -6  -1  10        0.00        1.18      1.53 o 
  -5  -1  10        0.82        0.84      1.28 o 
  -4  -1  10        3.04        1.75      1.31 o 
  -3  -1  10       25.38       22.17      2.33 o 
  -2  -1  10       21.87       27.84      2.51 o 
  -1  -1  10        0.40        0.70      0.63 o 
   0  -1  10        1.05       -0.06      0.58 o 
   1  -1  10        7.21        9.71      1.10 o 
   2  -1  10       10.60       13.71      2.68 o 
   3  -1  10        7.18        7.71      1.73 o 
   4  -1  10        2.60        3.43      1.68 o 
   5  -1  10        0.00        0.09      1.42 o 
  -6   0  10        0.15       -0.04      1.49 o 
  -5   0  10        1.27        0.85      1.41 o 
  -4   0  10       26.92       29.71      2.84 o 
  -3   0  10       39.96       41.40      3.04 o 
  -2   0  10        2.06        2.14      1.26 o 
  -1   0  10       22.09       21.87      1.59 o 
   0   0  10        9.87       12.42      1.30 o 
   1   0  10        4.27        6.37      1.24 o 
   2   0  10       18.45       17.40      1.65 o 
   3   0  10        2.04        2.19      1.01 o 
   4   0  10        0.40        2.60      1.63 o 
  -6   1  10        0.00        1.33      1.52 o 
  -5   1  10        0.01       -0.89      1.18 o 
  -4   1  10       17.26       18.65      1.63 o 
  -3   1  10        8.52        7.19      1.63 o 
  -2   1  10        7.77        7.19      1.16 o 
  -1   1  10       11.79       13.52      1.42 o 
   0   1  10       15.56       18.33      1.56 o 
   1   1  10        2.16        1.80      0.93 o 
   2   1  10        2.10        2.73      1.74 o 
   3   1  10        0.09        0.54      1.00 o 
  -6   2  10        8.47        8.76      2.17 o 
  -5   2  10        2.62        3.24      1.15 o 
  -4   2  10        5.49        4.14      1.63 o 
  -3   2  10        3.32        6.22      1.73 o 
  -2   2  10       14.74       15.65      1.55 o 
  -1   2  10       15.86       19.34      1.68 o 
   0   2  10        2.05        2.98      1.02 o 
   1   2  10        4.13        1.80      1.01 o 
   2   2  10        6.67        5.64      2.28 o 
  -5   3  10        0.12       -1.21      1.39 o 
  -4   3  10        4.12        4.22      1.71 o 
  -3   3  10        4.05        5.93      1.32 o 
  -2   3  10        2.60        4.04      1.16 o 
  -1   3  10        2.17        2.63      1.09 o 
   0   3  10        0.97       -0.05      0.96 o 
   1   3  10        1.37        2.09      1.49 o 
  -4   4  10        0.76        0.65      1.64 o 
  -3   4  10        0.03       -0.81      1.39 o 
  -2   4  10        1.81       -0.32      1.49 o 
  -1   4  10        3.99        1.23      1.60 o 
  -1  -7  11        2.57        3.44      0.78 o 
   0  -7  11        2.51        1.88      1.05 o 
   1  -7  11        9.89       10.47      1.00 o 
   2  -7  11        0.02       -0.46      0.75 o 
   3  -7  11       21.58       25.48      1.55 o 
   4  -7  11       11.36       12.53      1.37 o 
  -2  -6  11        3.53        5.91      1.50 o 
  -1  -6  11        0.38       -0.11      0.66 o 
   0  -6  11        2.39        0.68      0.70 o 
   1  -6  11        0.19       -0.23      0.97 o 
   2  -6  11       29.18       27.33      1.63 o 
   3  -6  11       33.69       32.76      1.82 o 
   4  -6  11        0.70        0.21      1.44 o 
  -3  -5  11       24.38       22.41      2.86 o 
  -2  -5  11        3.69        4.74      1.45 o 
  -1  -5  11       19.41       17.79      2.01 o 
   0  -5  11        1.21        1.05      0.81 o 
   1  -5  11        6.58        7.21      2.25 o 
   2  -5  11       17.70       21.97      1.52 o 
   3  -5  11        0.50        1.39      1.36 o 
   4  -5  11        1.38        1.06      0.99 o 
   5  -5  11        5.83        5.87      1.67 o 
  -4  -4  11       29.95       31.04      2.01 o 
  -3  -4  11        4.12        2.92      0.98 o 
  -2  -4  11       39.09       41.51      2.96 o 
  -1  -4  11        4.99        4.98      0.98 o 
   0  -4  11       18.57       22.31      1.48 o 
   1  -4  11       23.49       20.78      1.48 o 
   2  -4  11        0.75        0.16      0.79 o 
   3  -4  11        8.84        7.57      1.21 o 
   4  -4  11       15.66       20.33      2.37 o 
   5  -4  11       18.77       18.42      2.51 o 
  -4  -3  11        8.00       10.54      1.93 o 
  -3  -3  11        4.55        4.26      1.60 o 
  -2  -3  11        0.01       -0.12      1.31 o 
  -1  -3  11       22.49       22.30      2.61 o 
   0  -3  11       47.11       41.91      2.07 o 
   1  -3  11        2.29        2.15      0.92 o 
   2  -3  11       14.16       14.65      1.45 o 
   3  -3  11       24.49       24.80      2.51 o 
   4  -3  11       17.65       15.32      2.21 o 
   5  -3  11        2.91        4.01      1.71 o 
  -5  -2  11        3.71        2.92      1.54 o 
  -4  -2  11        5.38        5.00      1.58 o 
  -3  -2  11        0.30        0.83      1.15 o 
  -2  -2  11        0.29       -1.18      1.18 o 
  -1  -2  11        8.59        9.47      1.22 o 
   0  -2  11        1.26        1.21      0.86 o 
   1  -2  11        4.65        5.79      1.41 o 
   2  -2  11        8.68        8.71      1.69 o 
   3  -2  11        4.37        3.45      1.40 o 
   4  -2  11        0.03       -0.37      1.34 o 
  -5  -1  11        9.21        8.95      2.08 o 
  -4  -1  11        1.48        1.35      1.30 o 
  -1  -1  11        6.44        6.09      1.60 o 
   0  -1  11        8.96        9.96      1.76 o 
   1  -1  11       14.75       15.03      2.09 o 
   2  -1  11        0.07        0.27      1.16 o 
   3  -1  11        6.43        3.24      1.63 o 
   4  -1  11        3.56        3.65      1.70 o 
  -5   0  11        7.56        7.75      2.09 o 
  -4   0  11        0.97       -0.58      1.25 o 
  -2   0  11        1.20        1.02      1.21 o 
  -1   0  11       26.49       30.65      2.74 o 
   0   0  11       24.96       25.07      1.82 o 
   1   0  11        0.40        0.70      0.91 o 
   2   0  11        3.19        1.94      1.42 o 
   3   0  11        5.60        8.41      1.99 o 
  -5   1  11        2.92        6.61      2.10 o 
  -2   1  11       12.23       14.89      1.90 o 
  -1   1  11        3.12        3.10      1.07 o 
   0   1  11        0.92        1.89      1.02 o 
   1   1  11        2.76        3.09      1.12 o 
   2   1  11        2.05        2.98      1.18 o 
  -4   2  11        2.56        3.47      1.82 o 
  -3   2  11        9.95       12.16      3.74 o 
  -2   2  11        3.94        2.80      1.17 o 
  -1   2  11        8.31        8.61      1.40 o 
   0   2  11        8.71        9.79      1.50 o 
   1   2  11        0.15       -0.77      0.95 o 
  -4   3  11        0.15        0.80      1.54 o 
  -3   3  11        0.75        1.74      1.16 o 
  -2   3  11        1.98        3.76      1.29 o 
  -1   3  11        1.21       -0.20      1.08 o 
  -1  -6  12        2.54        2.10      0.86 o 
   0  -6  12       17.09       19.48      1.44 o 
   1  -6  12       15.18       16.18      1.34 o 
   2  -6  12        0.05       -0.49      0.78 o 
   3  -6  12        1.98        0.53      0.89 o 
  -2  -5  12        5.06        5.86      1.64 o 
  -1  -5  12        0.38        2.44      0.89 o 
   0  -5  12        3.59        3.01      1.18 o 
   1  -5  12        4.10        5.09      1.02 o 
   2  -5  12        0.00       -0.18      0.77 o 
   3  -5  12       17.10       21.68      1.76 o 
  -3  -4  12        4.33        5.43      1.63 o 
  -2  -4  12        2.75        4.80      1.70 o 
  -1  -4  12        1.73        3.19      0.96 o 
   0  -4  12        0.00       -0.66      1.21 o 
   1  -4  12        0.73        1.07      1.51 o 
   2  -4  12       11.34        8.30      1.57 o 
   3  -4  12       29.14       36.32      2.97 o 
   4  -4  12        4.47        7.01      1.83 o 
  -1  -3  12        1.40        1.22      1.18 o 
   0  -3  12        4.97        6.72      1.58 o 
   1  -3  12       17.87       17.17      2.13 o 
   2  -3  12       14.79       16.91      2.22 o 
   3  -3  12        0.00        0.88      1.21 o 
  -4  -2  12        0.36       -0.87      1.28 o 
  -1  -2  12        0.01        0.32      1.13 o 
   0  -2  12       13.82       12.94      2.02 o 
   1  -2  12        7.51        9.10      1.83 o 
   2  -2  12        3.60        3.70      1.57 o 
   3  -2  12        8.03       10.82      2.14 o 
  -4  -1  12        4.62        4.79      1.86 o 
  -2  -1  12        6.61        5.64      1.68 o 
  -1  -1  12       17.76       17.14      2.28 o 
   0  -1  12        0.12        1.08      1.33 o 
   1  -1  12        4.34        4.53      1.55 o 
   2  -1  12        9.91        7.78      2.01 o 
  -2   0  12        7.51        7.33      1.91 o 
  -1   0  12        2.33        4.61      1.66 o 
   0   0  12        3.21        1.41      1.32 o 
   1   0  12        9.35       12.17      2.25 o 
   2   0  12        4.51        9.32      2.22 o 
  -3   1  12        0.91        1.73      1.53 o 
  -2   1  12        3.22        5.29      1.78 o 
  -1   1  12        3.93        6.89      2.07 o 
   0   1  12        0.93        2.09      1.68 o 
   1   1  12        2.71        1.38      1.65 o 
  -2   2  12        6.85        6.24      2.07 o 
   0  -5  13        0.14       -0.29      1.26 o 
   1  -5  13        3.12        2.49      1.05 o 
  -1  -4  13        5.08        7.18      1.62 o 
   0  -4  13        4.34        6.72      1.62 o 
   1  -4  13       15.35       17.81      2.22 o 
   2  -4  13        3.01        3.21      1.44 o 
  -2  -3  13        0.95        0.86      1.29 o 
  -1  -3  13        6.27        4.59      1.63 o 
   0  -3  13       11.35       11.58      2.03 o 
   1  -3  13        0.21        0.63      1.26 o 
   2  -3  13        2.95        3.40      1.57 o 
  -2  -2  13        1.74        0.12      1.36 o 
  -1  -2  13        0.35        0.22      1.16 o 
   0  -2  13        0.06       -0.87      1.01 o 
   1  -2  13        3.95        3.40      1.60 o 
  -2  -1  13        0.25        0.54      1.46 o 
  -1  -1  13        2.59        2.40      1.62 o 
   0  -1  13        8.02       10.14      2.15 o 
  -1   0  13        2.70        4.29      1.88 o 
                                                 
